# Supplementary material for: Causal relationship between hydrogen sulfide and osteoarthritis: A Mendelian randomization analysis
Source: Medicine (Baltimore). 2026 Feb 13;105(7):e47626. doi: 10.1097/MD.0000000000047626 (PMC12908746; doi:10.1097/MD.0000000000047626)
Supplement: Supplementary file 1 [file medi-105-e47626-s001.xlsx]

## Sheet: Legend
Supplementary Materials
Supplementary Table 1. Screening results of SNPs with Mendelian randomization.
Supplementary Table 2. The result of SNPs screening by Steiger method.

## Sheet: Table S1
SNP	id.outcome	outcome	id.exposure	exposure	r2	F
rs1125479	ebi-a-GCST005810	Osteoarthritis of the hip (hospital diagnosed) || id:ebi-a-GCST005810	prot-a-375	|| id:prot-a-375	0.00665439949546237	22.0999256697569
rs117508509	ebi-a-GCST005810	Osteoarthritis of the hip (hospital diagnosed) || id:ebi-a-GCST005810	prot-a-375	|| id:prot-a-375	0.0066802494287168	22.1863532388861
rs118010373	ebi-a-GCST005810	Osteoarthritis of the hip (hospital diagnosed) || id:ebi-a-GCST005810	prot-a-375	|| id:prot-a-375	0.00635663784708875	21.1047032127395
rs12598901	ebi-a-GCST005810	Osteoarthritis of the hip (hospital diagnosed) || id:ebi-a-GCST005810	prot-a-375	|| id:prot-a-375	0.00752324031438307	25.0073057680581
rs142085129	ebi-a-GCST005810	Osteoarthritis of the hip (hospital diagnosed) || id:ebi-a-GCST005810	prot-a-375	|| id:prot-a-375	0.00815191054566627	27.1141853032639
rs144868856	ebi-a-GCST005810	Osteoarthritis of the hip (hospital diagnosed) || id:ebi-a-GCST005810	prot-a-375	|| id:prot-a-375	0.00771716148220496	25.6569142804313
rs146963834	ebi-a-GCST005810	Osteoarthritis of the hip (hospital diagnosed) || id:ebi-a-GCST005810	prot-a-375	|| id:prot-a-375	0.00748597875595315	24.8825138862365
rs147558379	ebi-a-GCST005810	Osteoarthritis of the hip (hospital diagnosed) || id:ebi-a-GCST005810	prot-a-375	|| id:prot-a-375	0.006632127461355	22.0254641808531
rs17182461	ebi-a-GCST005810	Osteoarthritis of the hip (hospital diagnosed) || id:ebi-a-GCST005810	prot-a-375	|| id:prot-a-375	0.00830261720544739	27.6196495382355
rs1960612	ebi-a-GCST005810	Osteoarthritis of the hip (hospital diagnosed) || id:ebi-a-GCST005810	prot-a-375	|| id:prot-a-375	0.00698258441088	23.1975246454535
rs236381	ebi-a-GCST005810	Osteoarthritis of the hip (hospital diagnosed) || id:ebi-a-GCST005810	prot-a-375	|| id:prot-a-375	0.00574776744772936	19.071503376345
rs2686334	ebi-a-GCST005810	Osteoarthritis of the hip (hospital diagnosed) || id:ebi-a-GCST005810	prot-a-375	|| id:prot-a-375	0.00737165727026381	24.4997007316178
rs2865369	ebi-a-GCST005810	Osteoarthritis of the hip (hospital diagnosed) || id:ebi-a-GCST005810	prot-a-375	|| id:prot-a-375	0.0063031278550968	20.9259175276262
rs35519714	ebi-a-GCST005810	Osteoarthritis of the hip (hospital diagnosed) || id:ebi-a-GCST005810	prot-a-375	|| id:prot-a-375	0.006451083250155	21.4203078313252
rs35545453	ebi-a-GCST005810	Osteoarthritis of the hip (hospital diagnosed) || id:ebi-a-GCST005810	prot-a-375	|| id:prot-a-375	0.0075518290205262	25.1030579401725
rs535713258	ebi-a-GCST005810	Osteoarthritis of the hip (hospital diagnosed) || id:ebi-a-GCST005810	prot-a-375	|| id:prot-a-375	0.00845026203611789	28.1149935195368
rs551794	ebi-a-GCST005810	Osteoarthritis of the hip (hospital diagnosed) || id:ebi-a-GCST005810	prot-a-375	|| id:prot-a-375	0.0067896949288542	22.5523269904912
rs7125089	ebi-a-GCST005810	Osteoarthritis of the hip (hospital diagnosed) || id:ebi-a-GCST005810	prot-a-375	|| id:prot-a-375	0.00639165724329497	21.2217192008755
rs7214294	ebi-a-GCST005810	Osteoarthritis of the hip (hospital diagnosed) || id:ebi-a-GCST005810	prot-a-375	|| id:prot-a-375	0.0075789938794878	25.1940463313753
rs72684325	ebi-a-GCST005810	Osteoarthritis of the hip (hospital diagnosed) || id:ebi-a-GCST005810	prot-a-375	|| id:prot-a-375	0.0076164702730488	25.3195812688482
rs7477363	ebi-a-GCST005810	Osteoarthritis of the hip (hospital diagnosed) || id:ebi-a-GCST005810	prot-a-375	|| id:prot-a-375	0.00764218744980979	25.4057317613423
rs7688706	ebi-a-GCST005810	Osteoarthritis of the hip (hospital diagnosed) || id:ebi-a-GCST005810	prot-a-375	|| id:prot-a-375	0.00647216569427443	21.4907664266214
rs76893887	ebi-a-GCST005810	Osteoarthritis of the hip (hospital diagnosed) || id:ebi-a-GCST005810	prot-a-375	|| id:prot-a-375	0.00855016716559955	28.4502559233617
rs78985466	ebi-a-GCST005810	Osteoarthritis of the hip (hospital diagnosed) || id:ebi-a-GCST005810	prot-a-375	|| id:prot-a-375	0.00682002291727395	22.6537547305111
rs10749277	ebi-a-GCST005810	Osteoarthritis of the hip (hospital diagnosed) || id:ebi-a-GCST005810	ebi-a-GCST90027644	|| id:ebi-a-GCST90027644	0.00303387990510718	23.5415170815185
rs112661041	ebi-a-GCST005810	Osteoarthritis of the hip (hospital diagnosed) || id:ebi-a-GCST005810	ebi-a-GCST90027644	|| id:ebi-a-GCST90027644	0.00319207730923975	24.772987355097
rs113360103	ebi-a-GCST005810	Osteoarthritis of the hip (hospital diagnosed) || id:ebi-a-GCST005810	ebi-a-GCST90027644	|| id:ebi-a-GCST90027644	0.00314948560135246	24.4413984445406
rs11631625	ebi-a-GCST005810	Osteoarthritis of the hip (hospital diagnosed) || id:ebi-a-GCST005810	ebi-a-GCST90027644	|| id:ebi-a-GCST90027644	0.00255975310472786	19.853068973117
rs12628909	ebi-a-GCST005810	Osteoarthritis of the hip (hospital diagnosed) || id:ebi-a-GCST005810	ebi-a-GCST90027644	|| id:ebi-a-GCST90027644	0.00306385753860638	23.7748446556865
rs14151	ebi-a-GCST005810	Osteoarthritis of the hip (hospital diagnosed) || id:ebi-a-GCST005810	ebi-a-GCST90027644	|| id:ebi-a-GCST90027644	0.00268441835603061	20.8225568560968
rs36095827	ebi-a-GCST005810	Osteoarthritis of the hip (hospital diagnosed) || id:ebi-a-GCST005810	ebi-a-GCST90027644	|| id:ebi-a-GCST90027644	0.00255815819040344	19.8406673265856
rs4786844	ebi-a-GCST005810	Osteoarthritis of the hip (hospital diagnosed) || id:ebi-a-GCST005810	ebi-a-GCST90027644	|| id:ebi-a-GCST90027644	0.00308606658883255	23.9477153755079
rs4851274	ebi-a-GCST005810	Osteoarthritis of the hip (hospital diagnosed) || id:ebi-a-GCST005810	ebi-a-GCST90027644	|| id:ebi-a-GCST90027644	0.00259215439521428	20.1050217217997
rs6753538	ebi-a-GCST005810	Osteoarthritis of the hip (hospital diagnosed) || id:ebi-a-GCST005810	ebi-a-GCST90027644	|| id:ebi-a-GCST90027644	0.00323179520913181	25.0822283633026
rs7461966	ebi-a-GCST005810	Osteoarthritis of the hip (hospital diagnosed) || id:ebi-a-GCST005810	ebi-a-GCST90027644	|| id:ebi-a-GCST90027644	0.00293276623817534	22.7546135809975
rs7559622	ebi-a-GCST005810	Osteoarthritis of the hip (hospital diagnosed) || id:ebi-a-GCST005810	ebi-a-GCST90027644	|| id:ebi-a-GCST90027644	0.00298145955601091	23.133542847688
rs77586457	ebi-a-GCST005810	Osteoarthritis of the hip (hospital diagnosed) || id:ebi-a-GCST005810	ebi-a-GCST90027644	|| id:ebi-a-GCST90027644	0.00280454089809053	21.7569466342817
rs10110330	ebi-a-GCST005810	Osteoarthritis of the hip (hospital diagnosed) || id:ebi-a-GCST005810	prot-a-1933	|| id:prot-a-1933	0.0065772048659328	21.8418572223159
rs111862130	ebi-a-GCST005810	Osteoarthritis of the hip (hospital diagnosed) || id:ebi-a-GCST005810	prot-a-1933	|| id:prot-a-1933	0.00853007443957955	28.3828231706238
rs112900316	ebi-a-GCST005810	Osteoarthritis of the hip (hospital diagnosed) || id:ebi-a-GCST005810	prot-a-1933	|| id:prot-a-1933	0.00624743727573689	20.7398665882734
rs116864786	ebi-a-GCST005810	Osteoarthritis of the hip (hospital diagnosed) || id:ebi-a-GCST005810	prot-a-1933	|| id:prot-a-1933	0.0078574070366208	26.1268753076997
rs11695121	ebi-a-GCST005810	Osteoarthritis of the hip (hospital diagnosed) || id:ebi-a-GCST005810	prot-a-1933	|| id:prot-a-1933	0.00663467842440547	22.0339925772696
rs13039245	ebi-a-GCST005810	Osteoarthritis of the hip (hospital diagnosed) || id:ebi-a-GCST005810	prot-a-1933	|| id:prot-a-1933	0.0074602086653952	24.7962133125621
rs149186994	ebi-a-GCST005810	Osteoarthritis of the hip (hospital diagnosed) || id:ebi-a-GCST005810	prot-a-1933	|| id:prot-a-1933	0.00852283713757133	28.3585348911855
rs151304595	ebi-a-GCST005810	Osteoarthritis of the hip (hospital diagnosed) || id:ebi-a-GCST005810	prot-a-1933	|| id:prot-a-1933	0.00865771200511795	28.8112312475382
rs16901339	ebi-a-GCST005810	Osteoarthritis of the hip (hospital diagnosed) || id:ebi-a-GCST005810	prot-a-1933	|| id:prot-a-1933	0.0063564286561632	21.1040042339549
rs193449	ebi-a-GCST005810	Osteoarthritis of the hip (hospital diagnosed) || id:ebi-a-GCST005810	prot-a-1933	|| id:prot-a-1933	0.00758156645111933	25.2026633894752
rs2201113	ebi-a-GCST005810	Osteoarthritis of the hip (hospital diagnosed) || id:ebi-a-GCST005810	prot-a-1933	|| id:prot-a-1933	0.0075318624602592	25.0361833458861
rs310804	ebi-a-GCST005810	Osteoarthritis of the hip (hospital diagnosed) || id:ebi-a-GCST005810	prot-a-1933	|| id:prot-a-1933	0.006882824464355	22.8638054675273
rs56012317	ebi-a-GCST005810	Osteoarthritis of the hip (hospital diagnosed) || id:ebi-a-GCST005810	prot-a-1933	|| id:prot-a-1933	0.00962807805875551	32.0718194974421
rs61745454	ebi-a-GCST005810	Osteoarthritis of the hip (hospital diagnosed) || id:ebi-a-GCST005810	prot-a-1933	|| id:prot-a-1933	0.00623567467029462	20.7005727746132
rs62369880	ebi-a-GCST005810	Osteoarthritis of the hip (hospital diagnosed) || id:ebi-a-GCST005810	prot-a-1933	|| id:prot-a-1933	0.00652915762221439	21.6812513028887
rs6940812	ebi-a-GCST005810	Osteoarthritis of the hip (hospital diagnosed) || id:ebi-a-GCST005810	prot-a-1933	|| id:prot-a-1933	0.00779146503156349	25.9058879592742
rs72667580	ebi-a-GCST005810	Osteoarthritis of the hip (hospital diagnosed) || id:ebi-a-GCST005810	prot-a-1933	|| id:prot-a-1933	0.00750297211608031	24.9394248199642
rs72706687	ebi-a-GCST005810	Osteoarthritis of the hip (hospital diagnosed) || id:ebi-a-GCST005810	prot-a-1933	|| id:prot-a-1933	0.0061915618869248	20.5532191935775
rs72809348	ebi-a-GCST005810	Osteoarthritis of the hip (hospital diagnosed) || id:ebi-a-GCST005810	prot-a-1933	|| id:prot-a-1933	0.0072879894594272	24.2195893384607
rs72936874	ebi-a-GCST005810	Osteoarthritis of the hip (hospital diagnosed) || id:ebi-a-GCST005810	prot-a-1933	|| id:prot-a-1933	0.00640608349935103	21.269926388831
rs7395907	ebi-a-GCST005810	Osteoarthritis of the hip (hospital diagnosed) || id:ebi-a-GCST005810	prot-a-1933	|| id:prot-a-1933	0.00672701711201215	22.3427293753652
rs755869	ebi-a-GCST005810	Osteoarthritis of the hip (hospital diagnosed) || id:ebi-a-GCST005810	prot-a-1933	|| id:prot-a-1933	0.00727495209816883	24.1759458196247
rs77550377	ebi-a-GCST005810	Osteoarthritis of the hip (hospital diagnosed) || id:ebi-a-GCST005810	prot-a-1933	|| id:prot-a-1933	0.00686774954878963	22.8133823578515
rs9405571	ebi-a-GCST005810	Osteoarthritis of the hip (hospital diagnosed) || id:ebi-a-GCST005810	prot-a-1933	|| id:prot-a-1933	0.00625814182637107	20.7756267036413
rs1150238	ebi-a-GCST005810	Osteoarthritis of the hip (hospital diagnosed) || id:ebi-a-GCST005810	ebi-a-GCST90027643	|| id:ebi-a-GCST90027643	0.00334266460623735	25.9455807683749
rs164505	ebi-a-GCST005810	Osteoarthritis of the hip (hospital diagnosed) || id:ebi-a-GCST005810	ebi-a-GCST90027643	|| id:ebi-a-GCST90027643	0.00308993427725542	23.9778214612751
rs36095827	ebi-a-GCST005810	Osteoarthritis of the hip (hospital diagnosed) || id:ebi-a-GCST005810	ebi-a-GCST90027643	|| id:ebi-a-GCST90027643	0.00342056310910959	26.5523000300165
rs4839760	ebi-a-GCST005810	Osteoarthritis of the hip (hospital diagnosed) || id:ebi-a-GCST005810	ebi-a-GCST90027643	|| id:ebi-a-GCST90027643	0.00274302838112653	21.2784349072514
rs10110330	ebi-a-GCST005813	Osteoarthritis of the knee (hospital diagnosed) || id:ebi-a-GCST005813	prot-a-1933	|| id:prot-a-1933	0.0065772048659328	21.8418572223159
rs111862130	ebi-a-GCST005813	Osteoarthritis of the knee (hospital diagnosed) || id:ebi-a-GCST005813	prot-a-1933	|| id:prot-a-1933	0.00853007443957955	28.3828231706238
rs112900316	ebi-a-GCST005813	Osteoarthritis of the knee (hospital diagnosed) || id:ebi-a-GCST005813	prot-a-1933	|| id:prot-a-1933	0.00624743727573689	20.7398665882734
rs116864786	ebi-a-GCST005813	Osteoarthritis of the knee (hospital diagnosed) || id:ebi-a-GCST005813	prot-a-1933	|| id:prot-a-1933	0.0078574070366208	26.1268753076997
rs11695121	ebi-a-GCST005813	Osteoarthritis of the knee (hospital diagnosed) || id:ebi-a-GCST005813	prot-a-1933	|| id:prot-a-1933	0.00663467842440547	22.0339925772696
rs13039245	ebi-a-GCST005813	Osteoarthritis of the knee (hospital diagnosed) || id:ebi-a-GCST005813	prot-a-1933	|| id:prot-a-1933	0.0074602086653952	24.7962133125621
rs149186994	ebi-a-GCST005813	Osteoarthritis of the knee (hospital diagnosed) || id:ebi-a-GCST005813	prot-a-1933	|| id:prot-a-1933	0.00852283713757133	28.3585348911855
rs151304595	ebi-a-GCST005813	Osteoarthritis of the knee (hospital diagnosed) || id:ebi-a-GCST005813	prot-a-1933	|| id:prot-a-1933	0.00865771200511795	28.8112312475382
rs16901339	ebi-a-GCST005813	Osteoarthritis of the knee (hospital diagnosed) || id:ebi-a-GCST005813	prot-a-1933	|| id:prot-a-1933	0.0063564286561632	21.1040042339549
rs193449	ebi-a-GCST005813	Osteoarthritis of the knee (hospital diagnosed) || id:ebi-a-GCST005813	prot-a-1933	|| id:prot-a-1933	0.00758156645111933	25.2026633894752
rs2201113	ebi-a-GCST005813	Osteoarthritis of the knee (hospital diagnosed) || id:ebi-a-GCST005813	prot-a-1933	|| id:prot-a-1933	0.0075318624602592	25.0361833458861
rs310804	ebi-a-GCST005813	Osteoarthritis of the knee (hospital diagnosed) || id:ebi-a-GCST005813	prot-a-1933	|| id:prot-a-1933	0.006882824464355	22.8638054675273
rs56012317	ebi-a-GCST005813	Osteoarthritis of the knee (hospital diagnosed) || id:ebi-a-GCST005813	prot-a-1933	|| id:prot-a-1933	0.00962807805875551	32.0718194974421
rs61745454	ebi-a-GCST005813	Osteoarthritis of the knee (hospital diagnosed) || id:ebi-a-GCST005813	prot-a-1933	|| id:prot-a-1933	0.00623567467029462	20.7005727746132
rs62369880	ebi-a-GCST005813	Osteoarthritis of the knee (hospital diagnosed) || id:ebi-a-GCST005813	prot-a-1933	|| id:prot-a-1933	0.00652915762221439	21.6812513028887
rs6940812	ebi-a-GCST005813	Osteoarthritis of the knee (hospital diagnosed) || id:ebi-a-GCST005813	prot-a-1933	|| id:prot-a-1933	0.00779146503156349	25.9058879592742
rs72667580	ebi-a-GCST005813	Osteoarthritis of the knee (hospital diagnosed) || id:ebi-a-GCST005813	prot-a-1933	|| id:prot-a-1933	0.00750297211608031	24.9394248199642
rs72706687	ebi-a-GCST005813	Osteoarthritis of the knee (hospital diagnosed) || id:ebi-a-GCST005813	prot-a-1933	|| id:prot-a-1933	0.0061915618869248	20.5532191935775
rs72809348	ebi-a-GCST005813	Osteoarthritis of the knee (hospital diagnosed) || id:ebi-a-GCST005813	prot-a-1933	|| id:prot-a-1933	0.0072879894594272	24.2195893384607
rs72936874	ebi-a-GCST005813	Osteoarthritis of the knee (hospital diagnosed) || id:ebi-a-GCST005813	prot-a-1933	|| id:prot-a-1933	0.00640608349935103	21.269926388831
rs7395907	ebi-a-GCST005813	Osteoarthritis of the knee (hospital diagnosed) || id:ebi-a-GCST005813	prot-a-1933	|| id:prot-a-1933	0.00672701711201215	22.3427293753652
rs755869	ebi-a-GCST005813	Osteoarthritis of the knee (hospital diagnosed) || id:ebi-a-GCST005813	prot-a-1933	|| id:prot-a-1933	0.00727495209816883	24.1759458196247
rs77550377	ebi-a-GCST005813	Osteoarthritis of the knee (hospital diagnosed) || id:ebi-a-GCST005813	prot-a-1933	|| id:prot-a-1933	0.00686774954878963	22.8133823578515
rs9405571	ebi-a-GCST005813	Osteoarthritis of the knee (hospital diagnosed) || id:ebi-a-GCST005813	prot-a-1933	|| id:prot-a-1933	0.00625814182637107	20.7756267036413
rs1125479	ebi-a-GCST005813	Osteoarthritis of the knee (hospital diagnosed) || id:ebi-a-GCST005813	prot-a-375	|| id:prot-a-375	0.00665439949546237	22.0999256697569
rs117508509	ebi-a-GCST005813	Osteoarthritis of the knee (hospital diagnosed) || id:ebi-a-GCST005813	prot-a-375	|| id:prot-a-375	0.0066802494287168	22.1863532388861
rs118010373	ebi-a-GCST005813	Osteoarthritis of the knee (hospital diagnosed) || id:ebi-a-GCST005813	prot-a-375	|| id:prot-a-375	0.00635663784708875	21.1047032127395
rs12598901	ebi-a-GCST005813	Osteoarthritis of the knee (hospital diagnosed) || id:ebi-a-GCST005813	prot-a-375	|| id:prot-a-375	0.00752324031438307	25.0073057680581
rs142085129	ebi-a-GCST005813	Osteoarthritis of the knee (hospital diagnosed) || id:ebi-a-GCST005813	prot-a-375	|| id:prot-a-375	0.00815191054566627	27.1141853032639
rs144868856	ebi-a-GCST005813	Osteoarthritis of the knee (hospital diagnosed) || id:ebi-a-GCST005813	prot-a-375	|| id:prot-a-375	0.00771716148220496	25.6569142804313
rs146963834	ebi-a-GCST005813	Osteoarthritis of the knee (hospital diagnosed) || id:ebi-a-GCST005813	prot-a-375	|| id:prot-a-375	0.00748597875595315	24.8825138862365
rs147558379	ebi-a-GCST005813	Osteoarthritis of the knee (hospital diagnosed) || id:ebi-a-GCST005813	prot-a-375	|| id:prot-a-375	0.006632127461355	22.0254641808531
rs17182461	ebi-a-GCST005813	Osteoarthritis of the knee (hospital diagnosed) || id:ebi-a-GCST005813	prot-a-375	|| id:prot-a-375	0.00830261720544739	27.6196495382355
rs1960612	ebi-a-GCST005813	Osteoarthritis of the knee (hospital diagnosed) || id:ebi-a-GCST005813	prot-a-375	|| id:prot-a-375	0.00698258441088	23.1975246454535
rs236381	ebi-a-GCST005813	Osteoarthritis of the knee (hospital diagnosed) || id:ebi-a-GCST005813	prot-a-375	|| id:prot-a-375	0.00574776744772936	19.071503376345
rs2686334	ebi-a-GCST005813	Osteoarthritis of the knee (hospital diagnosed) || id:ebi-a-GCST005813	prot-a-375	|| id:prot-a-375	0.00737165727026381	24.4997007316178
rs2865369	ebi-a-GCST005813	Osteoarthritis of the knee (hospital diagnosed) || id:ebi-a-GCST005813	prot-a-375	|| id:prot-a-375	0.0063031278550968	20.9259175276262
rs35519714	ebi-a-GCST005813	Osteoarthritis of the knee (hospital diagnosed) || id:ebi-a-GCST005813	prot-a-375	|| id:prot-a-375	0.006451083250155	21.4203078313252
rs35545453	ebi-a-GCST005813	Osteoarthritis of the knee (hospital diagnosed) || id:ebi-a-GCST005813	prot-a-375	|| id:prot-a-375	0.0075518290205262	25.1030579401725
rs535713258	ebi-a-GCST005813	Osteoarthritis of the knee (hospital diagnosed) || id:ebi-a-GCST005813	prot-a-375	|| id:prot-a-375	0.00845026203611789	28.1149935195368
rs551794	ebi-a-GCST005813	Osteoarthritis of the knee (hospital diagnosed) || id:ebi-a-GCST005813	prot-a-375	|| id:prot-a-375	0.0067896949288542	22.5523269904912
rs7125089	ebi-a-GCST005813	Osteoarthritis of the knee (hospital diagnosed) || id:ebi-a-GCST005813	prot-a-375	|| id:prot-a-375	0.00639165724329497	21.2217192008755
rs7214294	ebi-a-GCST005813	Osteoarthritis of the knee (hospital diagnosed) || id:ebi-a-GCST005813	prot-a-375	|| id:prot-a-375	0.0075789938794878	25.1940463313753
rs72684325	ebi-a-GCST005813	Osteoarthritis of the knee (hospital diagnosed) || id:ebi-a-GCST005813	prot-a-375	|| id:prot-a-375	0.0076164702730488	25.3195812688482
rs7477363	ebi-a-GCST005813	Osteoarthritis of the knee (hospital diagnosed) || id:ebi-a-GCST005813	prot-a-375	|| id:prot-a-375	0.00764218744980979	25.4057317613423
rs7688706	ebi-a-GCST005813	Osteoarthritis of the knee (hospital diagnosed) || id:ebi-a-GCST005813	prot-a-375	|| id:prot-a-375	0.00647216569427443	21.4907664266214
rs76893887	ebi-a-GCST005813	Osteoarthritis of the knee (hospital diagnosed) || id:ebi-a-GCST005813	prot-a-375	|| id:prot-a-375	0.00855016716559955	28.4502559233617
rs78985466	ebi-a-GCST005813	Osteoarthritis of the knee (hospital diagnosed) || id:ebi-a-GCST005813	prot-a-375	|| id:prot-a-375	0.00682002291727395	22.6537547305111
rs1150238	ebi-a-GCST005813	Osteoarthritis of the knee (hospital diagnosed) || id:ebi-a-GCST005813	ebi-a-GCST90027643	|| id:ebi-a-GCST90027643	0.00334266460623735	25.9455807683749
rs164505	ebi-a-GCST005813	Osteoarthritis of the knee (hospital diagnosed) || id:ebi-a-GCST005813	ebi-a-GCST90027643	|| id:ebi-a-GCST90027643	0.00308993427725542	23.9778214612751
rs36095827	ebi-a-GCST005813	Osteoarthritis of the knee (hospital diagnosed) || id:ebi-a-GCST005813	ebi-a-GCST90027643	|| id:ebi-a-GCST90027643	0.00342056310910959	26.5523000300165
rs4839760	ebi-a-GCST005813	Osteoarthritis of the knee (hospital diagnosed) || id:ebi-a-GCST005813	ebi-a-GCST90027643	|| id:ebi-a-GCST90027643	0.00274302838112653	21.2784349072514
rs10749277	ebi-a-GCST005813	Osteoarthritis of the knee (hospital diagnosed) || id:ebi-a-GCST005813	ebi-a-GCST90027644	|| id:ebi-a-GCST90027644	0.00303387990510718	23.5415170815185
rs112661041	ebi-a-GCST005813	Osteoarthritis of the knee (hospital diagnosed) || id:ebi-a-GCST005813	ebi-a-GCST90027644	|| id:ebi-a-GCST90027644	0.00319207730923975	24.772987355097
rs113360103	ebi-a-GCST005813	Osteoarthritis of the knee (hospital diagnosed) || id:ebi-a-GCST005813	ebi-a-GCST90027644	|| id:ebi-a-GCST90027644	0.00314948560135246	24.4413984445406
rs11631625	ebi-a-GCST005813	Osteoarthritis of the knee (hospital diagnosed) || id:ebi-a-GCST005813	ebi-a-GCST90027644	|| id:ebi-a-GCST90027644	0.00255975310472786	19.853068973117
rs12628909	ebi-a-GCST005813	Osteoarthritis of the knee (hospital diagnosed) || id:ebi-a-GCST005813	ebi-a-GCST90027644	|| id:ebi-a-GCST90027644	0.00306385753860638	23.7748446556865
rs14151	ebi-a-GCST005813	Osteoarthritis of the knee (hospital diagnosed) || id:ebi-a-GCST005813	ebi-a-GCST90027644	|| id:ebi-a-GCST90027644	0.00268441835603061	20.8225568560968
rs36095827	ebi-a-GCST005813	Osteoarthritis of the knee (hospital diagnosed) || id:ebi-a-GCST005813	ebi-a-GCST90027644	|| id:ebi-a-GCST90027644	0.00255815819040344	19.8406673265856
rs4786844	ebi-a-GCST005813	Osteoarthritis of the knee (hospital diagnosed) || id:ebi-a-GCST005813	ebi-a-GCST90027644	|| id:ebi-a-GCST90027644	0.00308606658883255	23.9477153755079
rs4851274	ebi-a-GCST005813	Osteoarthritis of the knee (hospital diagnosed) || id:ebi-a-GCST005813	ebi-a-GCST90027644	|| id:ebi-a-GCST90027644	0.00259215439521428	20.1050217217997
rs6753538	ebi-a-GCST005813	Osteoarthritis of the knee (hospital diagnosed) || id:ebi-a-GCST005813	ebi-a-GCST90027644	|| id:ebi-a-GCST90027644	0.00323179520913181	25.0822283633026
rs7461966	ebi-a-GCST005813	Osteoarthritis of the knee (hospital diagnosed) || id:ebi-a-GCST005813	ebi-a-GCST90027644	|| id:ebi-a-GCST90027644	0.00293276623817534	22.7546135809975
rs7559622	ebi-a-GCST005813	Osteoarthritis of the knee (hospital diagnosed) || id:ebi-a-GCST005813	ebi-a-GCST90027644	|| id:ebi-a-GCST90027644	0.00298145955601091	23.133542847688
rs77586457	ebi-a-GCST005813	Osteoarthritis of the knee (hospital diagnosed) || id:ebi-a-GCST005813	ebi-a-GCST90027644	|| id:ebi-a-GCST90027644	0.00280454089809053	21.7569466342817
rs1125479	ebi-a-GCST005814	Osteoarthritis (hospital diagnosed) || id:ebi-a-GCST005814	prot-a-375	|| id:prot-a-375	0.00665439949546237	22.0999256697569
rs117508509	ebi-a-GCST005814	Osteoarthritis (hospital diagnosed) || id:ebi-a-GCST005814	prot-a-375	|| id:prot-a-375	0.0066802494287168	22.1863532388861
rs118010373	ebi-a-GCST005814	Osteoarthritis (hospital diagnosed) || id:ebi-a-GCST005814	prot-a-375	|| id:prot-a-375	0.00635663784708875	21.1047032127395
rs12598901	ebi-a-GCST005814	Osteoarthritis (hospital diagnosed) || id:ebi-a-GCST005814	prot-a-375	|| id:prot-a-375	0.00752324031438307	25.0073057680581
rs142085129	ebi-a-GCST005814	Osteoarthritis (hospital diagnosed) || id:ebi-a-GCST005814	prot-a-375	|| id:prot-a-375	0.00815191054566627	27.1141853032639
rs144868856	ebi-a-GCST005814	Osteoarthritis (hospital diagnosed) || id:ebi-a-GCST005814	prot-a-375	|| id:prot-a-375	0.00771716148220496	25.6569142804313
rs146963834	ebi-a-GCST005814	Osteoarthritis (hospital diagnosed) || id:ebi-a-GCST005814	prot-a-375	|| id:prot-a-375	0.00748597875595315	24.8825138862365
rs147558379	ebi-a-GCST005814	Osteoarthritis (hospital diagnosed) || id:ebi-a-GCST005814	prot-a-375	|| id:prot-a-375	0.006632127461355	22.0254641808531
rs17182461	ebi-a-GCST005814	Osteoarthritis (hospital diagnosed) || id:ebi-a-GCST005814	prot-a-375	|| id:prot-a-375	0.00830261720544739	27.6196495382355
rs1960612	ebi-a-GCST005814	Osteoarthritis (hospital diagnosed) || id:ebi-a-GCST005814	prot-a-375	|| id:prot-a-375	0.00698258441088	23.1975246454535
rs236381	ebi-a-GCST005814	Osteoarthritis (hospital diagnosed) || id:ebi-a-GCST005814	prot-a-375	|| id:prot-a-375	0.00574776744772936	19.071503376345
rs2686334	ebi-a-GCST005814	Osteoarthritis (hospital diagnosed) || id:ebi-a-GCST005814	prot-a-375	|| id:prot-a-375	0.00737165727026381	24.4997007316178
rs2865369	ebi-a-GCST005814	Osteoarthritis (hospital diagnosed) || id:ebi-a-GCST005814	prot-a-375	|| id:prot-a-375	0.0063031278550968	20.9259175276262
rs35519714	ebi-a-GCST005814	Osteoarthritis (hospital diagnosed) || id:ebi-a-GCST005814	prot-a-375	|| id:prot-a-375	0.006451083250155	21.4203078313252
rs35545453	ebi-a-GCST005814	Osteoarthritis (hospital diagnosed) || id:ebi-a-GCST005814	prot-a-375	|| id:prot-a-375	0.0075518290205262	25.1030579401725
rs535713258	ebi-a-GCST005814	Osteoarthritis (hospital diagnosed) || id:ebi-a-GCST005814	prot-a-375	|| id:prot-a-375	0.00845026203611789	28.1149935195368
rs551794	ebi-a-GCST005814	Osteoarthritis (hospital diagnosed) || id:ebi-a-GCST005814	prot-a-375	|| id:prot-a-375	0.0067896949288542	22.5523269904912
rs7125089	ebi-a-GCST005814	Osteoarthritis (hospital diagnosed) || id:ebi-a-GCST005814	prot-a-375	|| id:prot-a-375	0.00639165724329497	21.2217192008755
rs7214294	ebi-a-GCST005814	Osteoarthritis (hospital diagnosed) || id:ebi-a-GCST005814	prot-a-375	|| id:prot-a-375	0.0075789938794878	25.1940463313753
rs72684325	ebi-a-GCST005814	Osteoarthritis (hospital diagnosed) || id:ebi-a-GCST005814	prot-a-375	|| id:prot-a-375	0.0076164702730488	25.3195812688482
rs7477363	ebi-a-GCST005814	Osteoarthritis (hospital diagnosed) || id:ebi-a-GCST005814	prot-a-375	|| id:prot-a-375	0.00764218744980979	25.4057317613423
rs7688706	ebi-a-GCST005814	Osteoarthritis (hospital diagnosed) || id:ebi-a-GCST005814	prot-a-375	|| id:prot-a-375	0.00647216569427443	21.4907664266214
rs76893887	ebi-a-GCST005814	Osteoarthritis (hospital diagnosed) || id:ebi-a-GCST005814	prot-a-375	|| id:prot-a-375	0.00855016716559955	28.4502559233617
rs78985466	ebi-a-GCST005814	Osteoarthritis (hospital diagnosed) || id:ebi-a-GCST005814	prot-a-375	|| id:prot-a-375	0.00682002291727395	22.6537547305111
rs10110330	ebi-a-GCST005814	Osteoarthritis (hospital diagnosed) || id:ebi-a-GCST005814	prot-a-1933	|| id:prot-a-1933	0.0065772048659328	21.8418572223159
rs111862130	ebi-a-GCST005814	Osteoarthritis (hospital diagnosed) || id:ebi-a-GCST005814	prot-a-1933	|| id:prot-a-1933	0.00853007443957955	28.3828231706238
rs112900316	ebi-a-GCST005814	Osteoarthritis (hospital diagnosed) || id:ebi-a-GCST005814	prot-a-1933	|| id:prot-a-1933	0.00624743727573689	20.7398665882734
rs116864786	ebi-a-GCST005814	Osteoarthritis (hospital diagnosed) || id:ebi-a-GCST005814	prot-a-1933	|| id:prot-a-1933	0.0078574070366208	26.1268753076997
rs11695121	ebi-a-GCST005814	Osteoarthritis (hospital diagnosed) || id:ebi-a-GCST005814	prot-a-1933	|| id:prot-a-1933	0.00663467842440547	22.0339925772696
rs13039245	ebi-a-GCST005814	Osteoarthritis (hospital diagnosed) || id:ebi-a-GCST005814	prot-a-1933	|| id:prot-a-1933	0.0074602086653952	24.7962133125621
rs149186994	ebi-a-GCST005814	Osteoarthritis (hospital diagnosed) || id:ebi-a-GCST005814	prot-a-1933	|| id:prot-a-1933	0.00852283713757133	28.3585348911855
rs151304595	ebi-a-GCST005814	Osteoarthritis (hospital diagnosed) || id:ebi-a-GCST005814	prot-a-1933	|| id:prot-a-1933	0.00865771200511795	28.8112312475382
rs16901339	ebi-a-GCST005814	Osteoarthritis (hospital diagnosed) || id:ebi-a-GCST005814	prot-a-1933	|| id:prot-a-1933	0.0063564286561632	21.1040042339549
rs193449	ebi-a-GCST005814	Osteoarthritis (hospital diagnosed) || id:ebi-a-GCST005814	prot-a-1933	|| id:prot-a-1933	0.00758156645111933	25.2026633894752
rs2201113	ebi-a-GCST005814	Osteoarthritis (hospital diagnosed) || id:ebi-a-GCST005814	prot-a-1933	|| id:prot-a-1933	0.0075318624602592	25.0361833458861
rs310804	ebi-a-GCST005814	Osteoarthritis (hospital diagnosed) || id:ebi-a-GCST005814	prot-a-1933	|| id:prot-a-1933	0.006882824464355	22.8638054675273
rs56012317	ebi-a-GCST005814	Osteoarthritis (hospital diagnosed) || id:ebi-a-GCST005814	prot-a-1933	|| id:prot-a-1933	0.00962807805875551	32.0718194974421
rs61745454	ebi-a-GCST005814	Osteoarthritis (hospital diagnosed) || id:ebi-a-GCST005814	prot-a-1933	|| id:prot-a-1933	0.00623567467029462	20.7005727746132
rs62369880	ebi-a-GCST005814	Osteoarthritis (hospital diagnosed) || id:ebi-a-GCST005814	prot-a-1933	|| id:prot-a-1933	0.00652915762221439	21.6812513028887
rs6940812	ebi-a-GCST005814	Osteoarthritis (hospital diagnosed) || id:ebi-a-GCST005814	prot-a-1933	|| id:prot-a-1933	0.00779146503156349	25.9058879592742
rs72667580	ebi-a-GCST005814	Osteoarthritis (hospital diagnosed) || id:ebi-a-GCST005814	prot-a-1933	|| id:prot-a-1933	0.00750297211608031	24.9394248199642
rs72706687	ebi-a-GCST005814	Osteoarthritis (hospital diagnosed) || id:ebi-a-GCST005814	prot-a-1933	|| id:prot-a-1933	0.0061915618869248	20.5532191935775
rs72809348	ebi-a-GCST005814	Osteoarthritis (hospital diagnosed) || id:ebi-a-GCST005814	prot-a-1933	|| id:prot-a-1933	0.0072879894594272	24.2195893384607
rs72936874	ebi-a-GCST005814	Osteoarthritis (hospital diagnosed) || id:ebi-a-GCST005814	prot-a-1933	|| id:prot-a-1933	0.00640608349935103	21.269926388831
rs7395907	ebi-a-GCST005814	Osteoarthritis (hospital diagnosed) || id:ebi-a-GCST005814	prot-a-1933	|| id:prot-a-1933	0.00672701711201215	22.3427293753652
rs755869	ebi-a-GCST005814	Osteoarthritis (hospital diagnosed) || id:ebi-a-GCST005814	prot-a-1933	|| id:prot-a-1933	0.00727495209816883	24.1759458196247
rs77550377	ebi-a-GCST005814	Osteoarthritis (hospital diagnosed) || id:ebi-a-GCST005814	prot-a-1933	|| id:prot-a-1933	0.00686774954878963	22.8133823578515
rs9405571	ebi-a-GCST005814	Osteoarthritis (hospital diagnosed) || id:ebi-a-GCST005814	prot-a-1933	|| id:prot-a-1933	0.00625814182637107	20.7756267036413
rs1150238	ebi-a-GCST005814	Osteoarthritis (hospital diagnosed) || id:ebi-a-GCST005814	ebi-a-GCST90027643	|| id:ebi-a-GCST90027643	0.00334266460623735	25.9455807683749
rs164505	ebi-a-GCST005814	Osteoarthritis (hospital diagnosed) || id:ebi-a-GCST005814	ebi-a-GCST90027643	|| id:ebi-a-GCST90027643	0.00308993427725542	23.9778214612751
rs36095827	ebi-a-GCST005814	Osteoarthritis (hospital diagnosed) || id:ebi-a-GCST005814	ebi-a-GCST90027643	|| id:ebi-a-GCST90027643	0.00342056310910959	26.5523000300165
rs4839760	ebi-a-GCST005814	Osteoarthritis (hospital diagnosed) || id:ebi-a-GCST005814	ebi-a-GCST90027643	|| id:ebi-a-GCST90027643	0.00274302838112653	21.2784349072514
rs10749277	ebi-a-GCST005814	Osteoarthritis (hospital diagnosed) || id:ebi-a-GCST005814	ebi-a-GCST90027644	|| id:ebi-a-GCST90027644	0.00303387990510718	23.5415170815185
rs112661041	ebi-a-GCST005814	Osteoarthritis (hospital diagnosed) || id:ebi-a-GCST005814	ebi-a-GCST90027644	|| id:ebi-a-GCST90027644	0.00319207730923975	24.772987355097
rs113360103	ebi-a-GCST005814	Osteoarthritis (hospital diagnosed) || id:ebi-a-GCST005814	ebi-a-GCST90027644	|| id:ebi-a-GCST90027644	0.00314948560135246	24.4413984445406
rs11631625	ebi-a-GCST005814	Osteoarthritis (hospital diagnosed) || id:ebi-a-GCST005814	ebi-a-GCST90027644	|| id:ebi-a-GCST90027644	0.00255975310472786	19.853068973117
rs12628909	ebi-a-GCST005814	Osteoarthritis (hospital diagnosed) || id:ebi-a-GCST005814	ebi-a-GCST90027644	|| id:ebi-a-GCST90027644	0.00306385753860638	23.7748446556865
rs14151	ebi-a-GCST005814	Osteoarthritis (hospital diagnosed) || id:ebi-a-GCST005814	ebi-a-GCST90027644	|| id:ebi-a-GCST90027644	0.00268441835603061	20.8225568560968
rs36095827	ebi-a-GCST005814	Osteoarthritis (hospital diagnosed) || id:ebi-a-GCST005814	ebi-a-GCST90027644	|| id:ebi-a-GCST90027644	0.00255815819040344	19.8406673265856
rs4786844	ebi-a-GCST005814	Osteoarthritis (hospital diagnosed) || id:ebi-a-GCST005814	ebi-a-GCST90027644	|| id:ebi-a-GCST90027644	0.00308606658883255	23.9477153755079
rs4851274	ebi-a-GCST005814	Osteoarthritis (hospital diagnosed) || id:ebi-a-GCST005814	ebi-a-GCST90027644	|| id:ebi-a-GCST90027644	0.00259215439521428	20.1050217217997
rs6753538	ebi-a-GCST005814	Osteoarthritis (hospital diagnosed) || id:ebi-a-GCST005814	ebi-a-GCST90027644	|| id:ebi-a-GCST90027644	0.00323179520913181	25.0822283633026
rs7461966	ebi-a-GCST005814	Osteoarthritis (hospital diagnosed) || id:ebi-a-GCST005814	ebi-a-GCST90027644	|| id:ebi-a-GCST90027644	0.00293276623817534	22.7546135809975
rs7559622	ebi-a-GCST005814	Osteoarthritis (hospital diagnosed) || id:ebi-a-GCST005814	ebi-a-GCST90027644	|| id:ebi-a-GCST90027644	0.00298145955601091	23.133542847688
rs77586457	ebi-a-GCST005814	Osteoarthritis (hospital diagnosed) || id:ebi-a-GCST005814	ebi-a-GCST90027644	|| id:ebi-a-GCST90027644	0.00280454089809053	21.7569466342817
rs10110330	ebi-a-GCST007090	Knee osteoarthritis || id:ebi-a-GCST007090	prot-a-1933	|| id:prot-a-1933	0.0065772048659328	21.8418572223159
rs111862130	ebi-a-GCST007090	Knee osteoarthritis || id:ebi-a-GCST007090	prot-a-1933	|| id:prot-a-1933	0.00853007443957955	28.3828231706238
rs112900316	ebi-a-GCST007090	Knee osteoarthritis || id:ebi-a-GCST007090	prot-a-1933	|| id:prot-a-1933	0.00624743727573689	20.7398665882734
rs116864786	ebi-a-GCST007090	Knee osteoarthritis || id:ebi-a-GCST007090	prot-a-1933	|| id:prot-a-1933	0.0078574070366208	26.1268753076997
rs11695121	ebi-a-GCST007090	Knee osteoarthritis || id:ebi-a-GCST007090	prot-a-1933	|| id:prot-a-1933	0.00663467842440547	22.0339925772696
rs13039245	ebi-a-GCST007090	Knee osteoarthritis || id:ebi-a-GCST007090	prot-a-1933	|| id:prot-a-1933	0.0074602086653952	24.7962133125621
rs149186994	ebi-a-GCST007090	Knee osteoarthritis || id:ebi-a-GCST007090	prot-a-1933	|| id:prot-a-1933	0.00852283713757133	28.3585348911855
rs151304595	ebi-a-GCST007090	Knee osteoarthritis || id:ebi-a-GCST007090	prot-a-1933	|| id:prot-a-1933	0.00865771200511795	28.8112312475382
rs16901339	ebi-a-GCST007090	Knee osteoarthritis || id:ebi-a-GCST007090	prot-a-1933	|| id:prot-a-1933	0.0063564286561632	21.1040042339549
rs193449	ebi-a-GCST007090	Knee osteoarthritis || id:ebi-a-GCST007090	prot-a-1933	|| id:prot-a-1933	0.00758156645111933	25.2026633894752
rs2201113	ebi-a-GCST007090	Knee osteoarthritis || id:ebi-a-GCST007090	prot-a-1933	|| id:prot-a-1933	0.0075318624602592	25.0361833458861
rs310804	ebi-a-GCST007090	Knee osteoarthritis || id:ebi-a-GCST007090	prot-a-1933	|| id:prot-a-1933	0.006882824464355	22.8638054675273
rs56012317	ebi-a-GCST007090	Knee osteoarthritis || id:ebi-a-GCST007090	prot-a-1933	|| id:prot-a-1933	0.00962807805875551	32.0718194974421
rs61745454	ebi-a-GCST007090	Knee osteoarthritis || id:ebi-a-GCST007090	prot-a-1933	|| id:prot-a-1933	0.00623567467029462	20.7005727746132
rs62369880	ebi-a-GCST007090	Knee osteoarthritis || id:ebi-a-GCST007090	prot-a-1933	|| id:prot-a-1933	0.00652915762221439	21.6812513028887
rs6940812	ebi-a-GCST007090	Knee osteoarthritis || id:ebi-a-GCST007090	prot-a-1933	|| id:prot-a-1933	0.00779146503156349	25.9058879592742
rs72667580	ebi-a-GCST007090	Knee osteoarthritis || id:ebi-a-GCST007090	prot-a-1933	|| id:prot-a-1933	0.00750297211608031	24.9394248199642
rs72706687	ebi-a-GCST007090	Knee osteoarthritis || id:ebi-a-GCST007090	prot-a-1933	|| id:prot-a-1933	0.0061915618869248	20.5532191935775
rs72809348	ebi-a-GCST007090	Knee osteoarthritis || id:ebi-a-GCST007090	prot-a-1933	|| id:prot-a-1933	0.0072879894594272	24.2195893384607
rs72936874	ebi-a-GCST007090	Knee osteoarthritis || id:ebi-a-GCST007090	prot-a-1933	|| id:prot-a-1933	0.00640608349935103	21.269926388831
rs7395907	ebi-a-GCST007090	Knee osteoarthritis || id:ebi-a-GCST007090	prot-a-1933	|| id:prot-a-1933	0.00672701711201215	22.3427293753652
rs755869	ebi-a-GCST007090	Knee osteoarthritis || id:ebi-a-GCST007090	prot-a-1933	|| id:prot-a-1933	0.00727495209816883	24.1759458196247
rs77550377	ebi-a-GCST007090	Knee osteoarthritis || id:ebi-a-GCST007090	prot-a-1933	|| id:prot-a-1933	0.00686774954878963	22.8133823578515
rs9405571	ebi-a-GCST007090	Knee osteoarthritis || id:ebi-a-GCST007090	prot-a-1933	|| id:prot-a-1933	0.00625814182637107	20.7756267036413
rs1125479	ebi-a-GCST007090	Knee osteoarthritis || id:ebi-a-GCST007090	prot-a-375	|| id:prot-a-375	0.00665439949546237	22.0999256697569
rs117508509	ebi-a-GCST007090	Knee osteoarthritis || id:ebi-a-GCST007090	prot-a-375	|| id:prot-a-375	0.0066802494287168	22.1863532388861
rs118010373	ebi-a-GCST007090	Knee osteoarthritis || id:ebi-a-GCST007090	prot-a-375	|| id:prot-a-375	0.00635663784708875	21.1047032127395
rs12598901	ebi-a-GCST007090	Knee osteoarthritis || id:ebi-a-GCST007090	prot-a-375	|| id:prot-a-375	0.00752324031438307	25.0073057680581
rs142085129	ebi-a-GCST007090	Knee osteoarthritis || id:ebi-a-GCST007090	prot-a-375	|| id:prot-a-375	0.00815191054566627	27.1141853032639
rs144868856	ebi-a-GCST007090	Knee osteoarthritis || id:ebi-a-GCST007090	prot-a-375	|| id:prot-a-375	0.00771716148220496	25.6569142804313
rs146963834	ebi-a-GCST007090	Knee osteoarthritis || id:ebi-a-GCST007090	prot-a-375	|| id:prot-a-375	0.00748597875595315	24.8825138862365
rs147558379	ebi-a-GCST007090	Knee osteoarthritis || id:ebi-a-GCST007090	prot-a-375	|| id:prot-a-375	0.006632127461355	22.0254641808531
rs17182461	ebi-a-GCST007090	Knee osteoarthritis || id:ebi-a-GCST007090	prot-a-375	|| id:prot-a-375	0.00830261720544739	27.6196495382355
rs1960612	ebi-a-GCST007090	Knee osteoarthritis || id:ebi-a-GCST007090	prot-a-375	|| id:prot-a-375	0.00698258441088	23.1975246454535
rs236381	ebi-a-GCST007090	Knee osteoarthritis || id:ebi-a-GCST007090	prot-a-375	|| id:prot-a-375	0.00574776744772936	19.071503376345
rs2686334	ebi-a-GCST007090	Knee osteoarthritis || id:ebi-a-GCST007090	prot-a-375	|| id:prot-a-375	0.00737165727026381	24.4997007316178
rs2865369	ebi-a-GCST007090	Knee osteoarthritis || id:ebi-a-GCST007090	prot-a-375	|| id:prot-a-375	0.0063031278550968	20.9259175276262
rs35519714	ebi-a-GCST007090	Knee osteoarthritis || id:ebi-a-GCST007090	prot-a-375	|| id:prot-a-375	0.006451083250155	21.4203078313252
rs35545453	ebi-a-GCST007090	Knee osteoarthritis || id:ebi-a-GCST007090	prot-a-375	|| id:prot-a-375	0.0075518290205262	25.1030579401725
rs535713258	ebi-a-GCST007090	Knee osteoarthritis || id:ebi-a-GCST007090	prot-a-375	|| id:prot-a-375	0.00845026203611789	28.1149935195368
rs551794	ebi-a-GCST007090	Knee osteoarthritis || id:ebi-a-GCST007090	prot-a-375	|| id:prot-a-375	0.0067896949288542	22.5523269904912
rs7125089	ebi-a-GCST007090	Knee osteoarthritis || id:ebi-a-GCST007090	prot-a-375	|| id:prot-a-375	0.00639165724329497	21.2217192008755
rs7214294	ebi-a-GCST007090	Knee osteoarthritis || id:ebi-a-GCST007090	prot-a-375	|| id:prot-a-375	0.0075789938794878	25.1940463313753
rs72684325	ebi-a-GCST007090	Knee osteoarthritis || id:ebi-a-GCST007090	prot-a-375	|| id:prot-a-375	0.0076164702730488	25.3195812688482
rs7477363	ebi-a-GCST007090	Knee osteoarthritis || id:ebi-a-GCST007090	prot-a-375	|| id:prot-a-375	0.00764218744980979	25.4057317613423
rs7688706	ebi-a-GCST007090	Knee osteoarthritis || id:ebi-a-GCST007090	prot-a-375	|| id:prot-a-375	0.00647216569427443	21.4907664266214
rs76893887	ebi-a-GCST007090	Knee osteoarthritis || id:ebi-a-GCST007090	prot-a-375	|| id:prot-a-375	0.00855016716559955	28.4502559233617
rs78985466	ebi-a-GCST007090	Knee osteoarthritis || id:ebi-a-GCST007090	prot-a-375	|| id:prot-a-375	0.00682002291727395	22.6537547305111
rs10749277	ebi-a-GCST007090	Knee osteoarthritis || id:ebi-a-GCST007090	ebi-a-GCST90027644	|| id:ebi-a-GCST90027644	0.00303387990510718	23.5415170815185
rs112661041	ebi-a-GCST007090	Knee osteoarthritis || id:ebi-a-GCST007090	ebi-a-GCST90027644	|| id:ebi-a-GCST90027644	0.00319207730923975	24.772987355097
rs113360103	ebi-a-GCST007090	Knee osteoarthritis || id:ebi-a-GCST007090	ebi-a-GCST90027644	|| id:ebi-a-GCST90027644	0.00314948560135246	24.4413984445406
rs11631625	ebi-a-GCST007090	Knee osteoarthritis || id:ebi-a-GCST007090	ebi-a-GCST90027644	|| id:ebi-a-GCST90027644	0.00255975310472786	19.853068973117
rs12628909	ebi-a-GCST007090	Knee osteoarthritis || id:ebi-a-GCST007090	ebi-a-GCST90027644	|| id:ebi-a-GCST90027644	0.00306385753860638	23.7748446556865
rs14151	ebi-a-GCST007090	Knee osteoarthritis || id:ebi-a-GCST007090	ebi-a-GCST90027644	|| id:ebi-a-GCST90027644	0.00268441835603061	20.8225568560968
rs36095827	ebi-a-GCST007090	Knee osteoarthritis || id:ebi-a-GCST007090	ebi-a-GCST90027644	|| id:ebi-a-GCST90027644	0.00255815819040344	19.8406673265856
rs4786844	ebi-a-GCST007090	Knee osteoarthritis || id:ebi-a-GCST007090	ebi-a-GCST90027644	|| id:ebi-a-GCST90027644	0.00308606658883255	23.9477153755079
rs4851274	ebi-a-GCST007090	Knee osteoarthritis || id:ebi-a-GCST007090	ebi-a-GCST90027644	|| id:ebi-a-GCST90027644	0.00259215439521428	20.1050217217997
rs6753538	ebi-a-GCST007090	Knee osteoarthritis || id:ebi-a-GCST007090	ebi-a-GCST90027644	|| id:ebi-a-GCST90027644	0.00323179520913181	25.0822283633026
rs7461966	ebi-a-GCST007090	Knee osteoarthritis || id:ebi-a-GCST007090	ebi-a-GCST90027644	|| id:ebi-a-GCST90027644	0.00293276623817534	22.7546135809975
rs7559622	ebi-a-GCST007090	Knee osteoarthritis || id:ebi-a-GCST007090	ebi-a-GCST90027644	|| id:ebi-a-GCST90027644	0.00298145955601091	23.133542847688
rs77586457	ebi-a-GCST007090	Knee osteoarthritis || id:ebi-a-GCST007090	ebi-a-GCST90027644	|| id:ebi-a-GCST90027644	0.00280454089809053	21.7569466342817
rs1150238	ebi-a-GCST007090	Knee osteoarthritis || id:ebi-a-GCST007090	ebi-a-GCST90027643	|| id:ebi-a-GCST90027643	0.00334266460623735	25.9455807683749
rs164505	ebi-a-GCST007090	Knee osteoarthritis || id:ebi-a-GCST007090	ebi-a-GCST90027643	|| id:ebi-a-GCST90027643	0.00308993427725542	23.9778214612751
rs36095827	ebi-a-GCST007090	Knee osteoarthritis || id:ebi-a-GCST007090	ebi-a-GCST90027643	|| id:ebi-a-GCST90027643	0.00342056310910959	26.5523000300165
rs4839760	ebi-a-GCST007090	Knee osteoarthritis || id:ebi-a-GCST007090	ebi-a-GCST90027643	|| id:ebi-a-GCST90027643	0.00274302838112653	21.2784349072514
rs10749277	ebi-a-GCST007091	Osteoarthritis (hip) || id:ebi-a-GCST007091	ebi-a-GCST90027644	|| id:ebi-a-GCST90027644	0.00303387990510718	23.5415170815185
rs112661041	ebi-a-GCST007091	Osteoarthritis (hip) || id:ebi-a-GCST007091	ebi-a-GCST90027644	|| id:ebi-a-GCST90027644	0.00319207730923975	24.772987355097
rs113360103	ebi-a-GCST007091	Osteoarthritis (hip) || id:ebi-a-GCST007091	ebi-a-GCST90027644	|| id:ebi-a-GCST90027644	0.00314948560135246	24.4413984445406
rs11631625	ebi-a-GCST007091	Osteoarthritis (hip) || id:ebi-a-GCST007091	ebi-a-GCST90027644	|| id:ebi-a-GCST90027644	0.00255975310472786	19.853068973117
rs12628909	ebi-a-GCST007091	Osteoarthritis (hip) || id:ebi-a-GCST007091	ebi-a-GCST90027644	|| id:ebi-a-GCST90027644	0.00306385753860638	23.7748446556865
rs14151	ebi-a-GCST007091	Osteoarthritis (hip) || id:ebi-a-GCST007091	ebi-a-GCST90027644	|| id:ebi-a-GCST90027644	0.00268441835603061	20.8225568560968
rs36095827	ebi-a-GCST007091	Osteoarthritis (hip) || id:ebi-a-GCST007091	ebi-a-GCST90027644	|| id:ebi-a-GCST90027644	0.00255815819040344	19.8406673265856
rs4786844	ebi-a-GCST007091	Osteoarthritis (hip) || id:ebi-a-GCST007091	ebi-a-GCST90027644	|| id:ebi-a-GCST90027644	0.00308606658883255	23.9477153755079
rs4851274	ebi-a-GCST007091	Osteoarthritis (hip) || id:ebi-a-GCST007091	ebi-a-GCST90027644	|| id:ebi-a-GCST90027644	0.00259215439521428	20.1050217217997
rs6753538	ebi-a-GCST007091	Osteoarthritis (hip) || id:ebi-a-GCST007091	ebi-a-GCST90027644	|| id:ebi-a-GCST90027644	0.00323179520913181	25.0822283633026
rs7461966	ebi-a-GCST007091	Osteoarthritis (hip) || id:ebi-a-GCST007091	ebi-a-GCST90027644	|| id:ebi-a-GCST90027644	0.00293276623817534	22.7546135809975
rs7559622	ebi-a-GCST007091	Osteoarthritis (hip) || id:ebi-a-GCST007091	ebi-a-GCST90027644	|| id:ebi-a-GCST90027644	0.00298145955601091	23.133542847688
rs77586457	ebi-a-GCST007091	Osteoarthritis (hip) || id:ebi-a-GCST007091	ebi-a-GCST90027644	|| id:ebi-a-GCST90027644	0.00280454089809053	21.7569466342817
rs10110330	ebi-a-GCST007091	Osteoarthritis (hip) || id:ebi-a-GCST007091	prot-a-1933	|| id:prot-a-1933	0.0065772048659328	21.8418572223159
rs111862130	ebi-a-GCST007091	Osteoarthritis (hip) || id:ebi-a-GCST007091	prot-a-1933	|| id:prot-a-1933	0.00853007443957955	28.3828231706238
rs112900316	ebi-a-GCST007091	Osteoarthritis (hip) || id:ebi-a-GCST007091	prot-a-1933	|| id:prot-a-1933	0.00624743727573689	20.7398665882734
rs116864786	ebi-a-GCST007091	Osteoarthritis (hip) || id:ebi-a-GCST007091	prot-a-1933	|| id:prot-a-1933	0.0078574070366208	26.1268753076997
rs11695121	ebi-a-GCST007091	Osteoarthritis (hip) || id:ebi-a-GCST007091	prot-a-1933	|| id:prot-a-1933	0.00663467842440547	22.0339925772696
rs13039245	ebi-a-GCST007091	Osteoarthritis (hip) || id:ebi-a-GCST007091	prot-a-1933	|| id:prot-a-1933	0.0074602086653952	24.7962133125621
rs149186994	ebi-a-GCST007091	Osteoarthritis (hip) || id:ebi-a-GCST007091	prot-a-1933	|| id:prot-a-1933	0.00852283713757133	28.3585348911855
rs151304595	ebi-a-GCST007091	Osteoarthritis (hip) || id:ebi-a-GCST007091	prot-a-1933	|| id:prot-a-1933	0.00865771200511795	28.8112312475382
rs16901339	ebi-a-GCST007091	Osteoarthritis (hip) || id:ebi-a-GCST007091	prot-a-1933	|| id:prot-a-1933	0.0063564286561632	21.1040042339549
rs193449	ebi-a-GCST007091	Osteoarthritis (hip) || id:ebi-a-GCST007091	prot-a-1933	|| id:prot-a-1933	0.00758156645111933	25.2026633894752
rs2201113	ebi-a-GCST007091	Osteoarthritis (hip) || id:ebi-a-GCST007091	prot-a-1933	|| id:prot-a-1933	0.0075318624602592	25.0361833458861
rs310804	ebi-a-GCST007091	Osteoarthritis (hip) || id:ebi-a-GCST007091	prot-a-1933	|| id:prot-a-1933	0.006882824464355	22.8638054675273
rs56012317	ebi-a-GCST007091	Osteoarthritis (hip) || id:ebi-a-GCST007091	prot-a-1933	|| id:prot-a-1933	0.00962807805875551	32.0718194974421
rs61745454	ebi-a-GCST007091	Osteoarthritis (hip) || id:ebi-a-GCST007091	prot-a-1933	|| id:prot-a-1933	0.00623567467029462	20.7005727746132
rs62369880	ebi-a-GCST007091	Osteoarthritis (hip) || id:ebi-a-GCST007091	prot-a-1933	|| id:prot-a-1933	0.00652915762221439	21.6812513028887
rs6940812	ebi-a-GCST007091	Osteoarthritis (hip) || id:ebi-a-GCST007091	prot-a-1933	|| id:prot-a-1933	0.00779146503156349	25.9058879592742
rs72667580	ebi-a-GCST007091	Osteoarthritis (hip) || id:ebi-a-GCST007091	prot-a-1933	|| id:prot-a-1933	0.00750297211608031	24.9394248199642
rs72706687	ebi-a-GCST007091	Osteoarthritis (hip) || id:ebi-a-GCST007091	prot-a-1933	|| id:prot-a-1933	0.0061915618869248	20.5532191935775
rs72809348	ebi-a-GCST007091	Osteoarthritis (hip) || id:ebi-a-GCST007091	prot-a-1933	|| id:prot-a-1933	0.0072879894594272	24.2195893384607
rs72936874	ebi-a-GCST007091	Osteoarthritis (hip) || id:ebi-a-GCST007091	prot-a-1933	|| id:prot-a-1933	0.00640608349935103	21.269926388831
rs7395907	ebi-a-GCST007091	Osteoarthritis (hip) || id:ebi-a-GCST007091	prot-a-1933	|| id:prot-a-1933	0.00672701711201215	22.3427293753652
rs755869	ebi-a-GCST007091	Osteoarthritis (hip) || id:ebi-a-GCST007091	prot-a-1933	|| id:prot-a-1933	0.00727495209816883	24.1759458196247
rs77550377	ebi-a-GCST007091	Osteoarthritis (hip) || id:ebi-a-GCST007091	prot-a-1933	|| id:prot-a-1933	0.00686774954878963	22.8133823578515
rs9405571	ebi-a-GCST007091	Osteoarthritis (hip) || id:ebi-a-GCST007091	prot-a-1933	|| id:prot-a-1933	0.00625814182637107	20.7756267036413
rs1125479	ebi-a-GCST007091	Osteoarthritis (hip) || id:ebi-a-GCST007091	prot-a-375	|| id:prot-a-375	0.00665439949546237	22.0999256697569
rs117508509	ebi-a-GCST007091	Osteoarthritis (hip) || id:ebi-a-GCST007091	prot-a-375	|| id:prot-a-375	0.0066802494287168	22.1863532388861
rs118010373	ebi-a-GCST007091	Osteoarthritis (hip) || id:ebi-a-GCST007091	prot-a-375	|| id:prot-a-375	0.00635663784708875	21.1047032127395
rs12598901	ebi-a-GCST007091	Osteoarthritis (hip) || id:ebi-a-GCST007091	prot-a-375	|| id:prot-a-375	0.00752324031438307	25.0073057680581
rs142085129	ebi-a-GCST007091	Osteoarthritis (hip) || id:ebi-a-GCST007091	prot-a-375	|| id:prot-a-375	0.00815191054566627	27.1141853032639
rs144868856	ebi-a-GCST007091	Osteoarthritis (hip) || id:ebi-a-GCST007091	prot-a-375	|| id:prot-a-375	0.00771716148220496	25.6569142804313
rs146963834	ebi-a-GCST007091	Osteoarthritis (hip) || id:ebi-a-GCST007091	prot-a-375	|| id:prot-a-375	0.00748597875595315	24.8825138862365
rs147558379	ebi-a-GCST007091	Osteoarthritis (hip) || id:ebi-a-GCST007091	prot-a-375	|| id:prot-a-375	0.006632127461355	22.0254641808531
rs17182461	ebi-a-GCST007091	Osteoarthritis (hip) || id:ebi-a-GCST007091	prot-a-375	|| id:prot-a-375	0.00830261720544739	27.6196495382355
rs1960612	ebi-a-GCST007091	Osteoarthritis (hip) || id:ebi-a-GCST007091	prot-a-375	|| id:prot-a-375	0.00698258441088	23.1975246454535
rs236381	ebi-a-GCST007091	Osteoarthritis (hip) || id:ebi-a-GCST007091	prot-a-375	|| id:prot-a-375	0.00574776744772936	19.071503376345
rs2686334	ebi-a-GCST007091	Osteoarthritis (hip) || id:ebi-a-GCST007091	prot-a-375	|| id:prot-a-375	0.00737165727026381	24.4997007316178
rs2865369	ebi-a-GCST007091	Osteoarthritis (hip) || id:ebi-a-GCST007091	prot-a-375	|| id:prot-a-375	0.0063031278550968	20.9259175276262
rs35519714	ebi-a-GCST007091	Osteoarthritis (hip) || id:ebi-a-GCST007091	prot-a-375	|| id:prot-a-375	0.006451083250155	21.4203078313252
rs35545453	ebi-a-GCST007091	Osteoarthritis (hip) || id:ebi-a-GCST007091	prot-a-375	|| id:prot-a-375	0.0075518290205262	25.1030579401725
rs535713258	ebi-a-GCST007091	Osteoarthritis (hip) || id:ebi-a-GCST007091	prot-a-375	|| id:prot-a-375	0.00845026203611789	28.1149935195368
rs551794	ebi-a-GCST007091	Osteoarthritis (hip) || id:ebi-a-GCST007091	prot-a-375	|| id:prot-a-375	0.0067896949288542	22.5523269904912
rs7125089	ebi-a-GCST007091	Osteoarthritis (hip) || id:ebi-a-GCST007091	prot-a-375	|| id:prot-a-375	0.00639165724329497	21.2217192008755
rs7214294	ebi-a-GCST007091	Osteoarthritis (hip) || id:ebi-a-GCST007091	prot-a-375	|| id:prot-a-375	0.0075789938794878	25.1940463313753
rs72684325	ebi-a-GCST007091	Osteoarthritis (hip) || id:ebi-a-GCST007091	prot-a-375	|| id:prot-a-375	0.0076164702730488	25.3195812688482
rs7477363	ebi-a-GCST007091	Osteoarthritis (hip) || id:ebi-a-GCST007091	prot-a-375	|| id:prot-a-375	0.00764218744980979	25.4057317613423
rs7688706	ebi-a-GCST007091	Osteoarthritis (hip) || id:ebi-a-GCST007091	prot-a-375	|| id:prot-a-375	0.00647216569427443	21.4907664266214
rs76893887	ebi-a-GCST007091	Osteoarthritis (hip) || id:ebi-a-GCST007091	prot-a-375	|| id:prot-a-375	0.00855016716559955	28.4502559233617
rs78985466	ebi-a-GCST007091	Osteoarthritis (hip) || id:ebi-a-GCST007091	prot-a-375	|| id:prot-a-375	0.00682002291727395	22.6537547305111
rs1150238	ebi-a-GCST007091	Osteoarthritis (hip) || id:ebi-a-GCST007091	ebi-a-GCST90027643	|| id:ebi-a-GCST90027643	0.00334266460623735	25.9455807683749
rs164505	ebi-a-GCST007091	Osteoarthritis (hip) || id:ebi-a-GCST007091	ebi-a-GCST90027643	|| id:ebi-a-GCST90027643	0.00308993427725542	23.9778214612751
rs36095827	ebi-a-GCST007091	Osteoarthritis (hip) || id:ebi-a-GCST007091	ebi-a-GCST90027643	|| id:ebi-a-GCST90027643	0.00342056310910959	26.5523000300165
rs4839760	ebi-a-GCST007091	Osteoarthritis (hip) || id:ebi-a-GCST007091	ebi-a-GCST90027643	|| id:ebi-a-GCST90027643	0.00274302838112653	21.2784349072514
rs1125479	ebi-a-GCST90013881	Osteoarthritis (Firth correction) || id:ebi-a-GCST90013881	prot-a-375	|| id:prot-a-375	0.00665439949546237	22.0999256697569
rs117508509	ebi-a-GCST90013881	Osteoarthritis (Firth correction) || id:ebi-a-GCST90013881	prot-a-375	|| id:prot-a-375	0.0066802494287168	22.1863532388861
rs118010373	ebi-a-GCST90013881	Osteoarthritis (Firth correction) || id:ebi-a-GCST90013881	prot-a-375	|| id:prot-a-375	0.00635663784708875	21.1047032127395
rs12598901	ebi-a-GCST90013881	Osteoarthritis (Firth correction) || id:ebi-a-GCST90013881	prot-a-375	|| id:prot-a-375	0.00752324031438307	25.0073057680581
rs142085129	ebi-a-GCST90013881	Osteoarthritis (Firth correction) || id:ebi-a-GCST90013881	prot-a-375	|| id:prot-a-375	0.00815191054566627	27.1141853032639
rs144868856	ebi-a-GCST90013881	Osteoarthritis (Firth correction) || id:ebi-a-GCST90013881	prot-a-375	|| id:prot-a-375	0.00771716148220496	25.6569142804313
rs146963834	ebi-a-GCST90013881	Osteoarthritis (Firth correction) || id:ebi-a-GCST90013881	prot-a-375	|| id:prot-a-375	0.00748597875595315	24.8825138862365
rs147558379	ebi-a-GCST90013881	Osteoarthritis (Firth correction) || id:ebi-a-GCST90013881	prot-a-375	|| id:prot-a-375	0.006632127461355	22.0254641808531
rs17182461	ebi-a-GCST90013881	Osteoarthritis (Firth correction) || id:ebi-a-GCST90013881	prot-a-375	|| id:prot-a-375	0.00830261720544739	27.6196495382355
rs1960612	ebi-a-GCST90013881	Osteoarthritis (Firth correction) || id:ebi-a-GCST90013881	prot-a-375	|| id:prot-a-375	0.00698258441088	23.1975246454535
rs236381	ebi-a-GCST90013881	Osteoarthritis (Firth correction) || id:ebi-a-GCST90013881	prot-a-375	|| id:prot-a-375	0.00574776744772936	19.071503376345
rs2686334	ebi-a-GCST90013881	Osteoarthritis (Firth correction) || id:ebi-a-GCST90013881	prot-a-375	|| id:prot-a-375	0.00737165727026381	24.4997007316178
rs35519714	ebi-a-GCST90013881	Osteoarthritis (Firth correction) || id:ebi-a-GCST90013881	prot-a-375	|| id:prot-a-375	0.006451083250155	21.4203078313252
rs35545453	ebi-a-GCST90013881	Osteoarthritis (Firth correction) || id:ebi-a-GCST90013881	prot-a-375	|| id:prot-a-375	0.0075518290205262	25.1030579401725
rs535713258	ebi-a-GCST90013881	Osteoarthritis (Firth correction) || id:ebi-a-GCST90013881	prot-a-375	|| id:prot-a-375	0.00845026203611789	28.1149935195368
rs7125089	ebi-a-GCST90013881	Osteoarthritis (Firth correction) || id:ebi-a-GCST90013881	prot-a-375	|| id:prot-a-375	0.00639165724329497	21.2217192008755
rs7214294	ebi-a-GCST90013881	Osteoarthritis (Firth correction) || id:ebi-a-GCST90013881	prot-a-375	|| id:prot-a-375	0.0075789938794878	25.1940463313753
rs72684325	ebi-a-GCST90013881	Osteoarthritis (Firth correction) || id:ebi-a-GCST90013881	prot-a-375	|| id:prot-a-375	0.0076164702730488	25.3195812688482
rs7477363	ebi-a-GCST90013881	Osteoarthritis (Firth correction) || id:ebi-a-GCST90013881	prot-a-375	|| id:prot-a-375	0.00764218744980979	25.4057317613423
rs7688706	ebi-a-GCST90013881	Osteoarthritis (Firth correction) || id:ebi-a-GCST90013881	prot-a-375	|| id:prot-a-375	0.00647216569427443	21.4907664266214
rs76893887	ebi-a-GCST90013881	Osteoarthritis (Firth correction) || id:ebi-a-GCST90013881	prot-a-375	|| id:prot-a-375	0.00855016716559955	28.4502559233617
rs78985466	ebi-a-GCST90013881	Osteoarthritis (Firth correction) || id:ebi-a-GCST90013881	prot-a-375	|| id:prot-a-375	0.00682002291727395	22.6537547305111
rs10110330	ebi-a-GCST90013881	Osteoarthritis (Firth correction) || id:ebi-a-GCST90013881	prot-a-1933	|| id:prot-a-1933	0.0065772048659328	21.8418572223159
rs111862130	ebi-a-GCST90013881	Osteoarthritis (Firth correction) || id:ebi-a-GCST90013881	prot-a-1933	|| id:prot-a-1933	0.00853007443957955	28.3828231706238
rs112900316	ebi-a-GCST90013881	Osteoarthritis (Firth correction) || id:ebi-a-GCST90013881	prot-a-1933	|| id:prot-a-1933	0.00624743727573689	20.7398665882734
rs116864786	ebi-a-GCST90013881	Osteoarthritis (Firth correction) || id:ebi-a-GCST90013881	prot-a-1933	|| id:prot-a-1933	0.0078574070366208	26.1268753076997
rs13039245	ebi-a-GCST90013881	Osteoarthritis (Firth correction) || id:ebi-a-GCST90013881	prot-a-1933	|| id:prot-a-1933	0.0074602086653952	24.7962133125621
rs149186994	ebi-a-GCST90013881	Osteoarthritis (Firth correction) || id:ebi-a-GCST90013881	prot-a-1933	|| id:prot-a-1933	0.00852283713757133	28.3585348911855
rs151304595	ebi-a-GCST90013881	Osteoarthritis (Firth correction) || id:ebi-a-GCST90013881	prot-a-1933	|| id:prot-a-1933	0.00865771200511795	28.8112312475382
rs16901339	ebi-a-GCST90013881	Osteoarthritis (Firth correction) || id:ebi-a-GCST90013881	prot-a-1933	|| id:prot-a-1933	0.0063564286561632	21.1040042339549
rs193449	ebi-a-GCST90013881	Osteoarthritis (Firth correction) || id:ebi-a-GCST90013881	prot-a-1933	|| id:prot-a-1933	0.00758156645111933	25.2026633894752
rs2201113	ebi-a-GCST90013881	Osteoarthritis (Firth correction) || id:ebi-a-GCST90013881	prot-a-1933	|| id:prot-a-1933	0.0075318624602592	25.0361833458861
rs310804	ebi-a-GCST90013881	Osteoarthritis (Firth correction) || id:ebi-a-GCST90013881	prot-a-1933	|| id:prot-a-1933	0.006882824464355	22.8638054675273
rs56012317	ebi-a-GCST90013881	Osteoarthritis (Firth correction) || id:ebi-a-GCST90013881	prot-a-1933	|| id:prot-a-1933	0.00962807805875551	32.0718194974421
rs61745454	ebi-a-GCST90013881	Osteoarthritis (Firth correction) || id:ebi-a-GCST90013881	prot-a-1933	|| id:prot-a-1933	0.00623567467029462	20.7005727746132
rs62369880	ebi-a-GCST90013881	Osteoarthritis (Firth correction) || id:ebi-a-GCST90013881	prot-a-1933	|| id:prot-a-1933	0.00652915762221439	21.6812513028887
rs6940812	ebi-a-GCST90013881	Osteoarthritis (Firth correction) || id:ebi-a-GCST90013881	prot-a-1933	|| id:prot-a-1933	0.00779146503156349	25.9058879592742
rs72667580	ebi-a-GCST90013881	Osteoarthritis (Firth correction) || id:ebi-a-GCST90013881	prot-a-1933	|| id:prot-a-1933	0.00750297211608031	24.9394248199642
rs72809348	ebi-a-GCST90013881	Osteoarthritis (Firth correction) || id:ebi-a-GCST90013881	prot-a-1933	|| id:prot-a-1933	0.0072879894594272	24.2195893384607
rs72936874	ebi-a-GCST90013881	Osteoarthritis (Firth correction) || id:ebi-a-GCST90013881	prot-a-1933	|| id:prot-a-1933	0.00640608349935103	21.269926388831
rs7395907	ebi-a-GCST90013881	Osteoarthritis (Firth correction) || id:ebi-a-GCST90013881	prot-a-1933	|| id:prot-a-1933	0.00672701711201215	22.3427293753652
rs755869	ebi-a-GCST90013881	Osteoarthritis (Firth correction) || id:ebi-a-GCST90013881	prot-a-1933	|| id:prot-a-1933	0.00727495209816883	24.1759458196247
rs9405571	ebi-a-GCST90013881	Osteoarthritis (Firth correction) || id:ebi-a-GCST90013881	prot-a-1933	|| id:prot-a-1933	0.00625814182637107	20.7756267036413
rs1150238	ebi-a-GCST90013881	Osteoarthritis (Firth correction) || id:ebi-a-GCST90013881	ebi-a-GCST90027643	|| id:ebi-a-GCST90027643	0.00334266460623735	25.9455807683749
rs164505	ebi-a-GCST90013881	Osteoarthritis (Firth correction) || id:ebi-a-GCST90013881	ebi-a-GCST90027643	|| id:ebi-a-GCST90027643	0.00308993427725542	23.9778214612751
rs36095827	ebi-a-GCST90013881	Osteoarthritis (Firth correction) || id:ebi-a-GCST90013881	ebi-a-GCST90027643	|| id:ebi-a-GCST90027643	0.00342056310910959	26.5523000300165
rs4839760	ebi-a-GCST90013881	Osteoarthritis (Firth correction) || id:ebi-a-GCST90013881	ebi-a-GCST90027643	|| id:ebi-a-GCST90027643	0.00274302838112653	21.2784349072514
rs10749277	ebi-a-GCST90013881	Osteoarthritis (Firth correction) || id:ebi-a-GCST90013881	ebi-a-GCST90027644	|| id:ebi-a-GCST90027644	0.00303387990510718	23.5415170815185
rs112661041	ebi-a-GCST90013881	Osteoarthritis (Firth correction) || id:ebi-a-GCST90013881	ebi-a-GCST90027644	|| id:ebi-a-GCST90027644	0.00319207730923975	24.772987355097
rs113360103	ebi-a-GCST90013881	Osteoarthritis (Firth correction) || id:ebi-a-GCST90013881	ebi-a-GCST90027644	|| id:ebi-a-GCST90027644	0.00314948560135246	24.4413984445406
rs11631625	ebi-a-GCST90013881	Osteoarthritis (Firth correction) || id:ebi-a-GCST90013881	ebi-a-GCST90027644	|| id:ebi-a-GCST90027644	0.00255975310472786	19.853068973117
rs12628909	ebi-a-GCST90013881	Osteoarthritis (Firth correction) || id:ebi-a-GCST90013881	ebi-a-GCST90027644	|| id:ebi-a-GCST90027644	0.00306385753860638	23.7748446556865
rs36095827	ebi-a-GCST90013881	Osteoarthritis (Firth correction) || id:ebi-a-GCST90013881	ebi-a-GCST90027644	|| id:ebi-a-GCST90027644	0.00255815819040344	19.8406673265856
rs4786844	ebi-a-GCST90013881	Osteoarthritis (Firth correction) || id:ebi-a-GCST90013881	ebi-a-GCST90027644	|| id:ebi-a-GCST90027644	0.00308606658883255	23.9477153755079
rs4851274	ebi-a-GCST90013881	Osteoarthritis (Firth correction) || id:ebi-a-GCST90013881	ebi-a-GCST90027644	|| id:ebi-a-GCST90027644	0.00259215439521428	20.1050217217997
rs6753538	ebi-a-GCST90013881	Osteoarthritis (Firth correction) || id:ebi-a-GCST90013881	ebi-a-GCST90027644	|| id:ebi-a-GCST90027644	0.00323179520913181	25.0822283633026
rs7559622	ebi-a-GCST90013881	Osteoarthritis (Firth correction) || id:ebi-a-GCST90013881	ebi-a-GCST90027644	|| id:ebi-a-GCST90027644	0.00298145955601091	23.133542847688
rs77586457	ebi-a-GCST90013881	Osteoarthritis (Firth correction) || id:ebi-a-GCST90013881	ebi-a-GCST90027644	|| id:ebi-a-GCST90027644	0.00280454089809053	21.7569466342817
rs10110330	ebi-a-GCST90013931	Osteoarthritis (SPA correction) || id:ebi-a-GCST90013931	prot-a-1933	|| id:prot-a-1933	0.0065772048659328	21.8418572223159
rs111862130	ebi-a-GCST90013931	Osteoarthritis (SPA correction) || id:ebi-a-GCST90013931	prot-a-1933	|| id:prot-a-1933	0.00853007443957955	28.3828231706238
rs112900316	ebi-a-GCST90013931	Osteoarthritis (SPA correction) || id:ebi-a-GCST90013931	prot-a-1933	|| id:prot-a-1933	0.00624743727573689	20.7398665882734
rs116864786	ebi-a-GCST90013931	Osteoarthritis (SPA correction) || id:ebi-a-GCST90013931	prot-a-1933	|| id:prot-a-1933	0.0078574070366208	26.1268753076997
rs13039245	ebi-a-GCST90013931	Osteoarthritis (SPA correction) || id:ebi-a-GCST90013931	prot-a-1933	|| id:prot-a-1933	0.0074602086653952	24.7962133125621
rs149186994	ebi-a-GCST90013931	Osteoarthritis (SPA correction) || id:ebi-a-GCST90013931	prot-a-1933	|| id:prot-a-1933	0.00852283713757133	28.3585348911855
rs151304595	ebi-a-GCST90013931	Osteoarthritis (SPA correction) || id:ebi-a-GCST90013931	prot-a-1933	|| id:prot-a-1933	0.00865771200511795	28.8112312475382
rs16901339	ebi-a-GCST90013931	Osteoarthritis (SPA correction) || id:ebi-a-GCST90013931	prot-a-1933	|| id:prot-a-1933	0.0063564286561632	21.1040042339549
rs193449	ebi-a-GCST90013931	Osteoarthritis (SPA correction) || id:ebi-a-GCST90013931	prot-a-1933	|| id:prot-a-1933	0.00758156645111933	25.2026633894752
rs2201113	ebi-a-GCST90013931	Osteoarthritis (SPA correction) || id:ebi-a-GCST90013931	prot-a-1933	|| id:prot-a-1933	0.0075318624602592	25.0361833458861
rs310804	ebi-a-GCST90013931	Osteoarthritis (SPA correction) || id:ebi-a-GCST90013931	prot-a-1933	|| id:prot-a-1933	0.006882824464355	22.8638054675273
rs56012317	ebi-a-GCST90013931	Osteoarthritis (SPA correction) || id:ebi-a-GCST90013931	prot-a-1933	|| id:prot-a-1933	0.00962807805875551	32.0718194974421
rs61745454	ebi-a-GCST90013931	Osteoarthritis (SPA correction) || id:ebi-a-GCST90013931	prot-a-1933	|| id:prot-a-1933	0.00623567467029462	20.7005727746132
rs62369880	ebi-a-GCST90013931	Osteoarthritis (SPA correction) || id:ebi-a-GCST90013931	prot-a-1933	|| id:prot-a-1933	0.00652915762221439	21.6812513028887
rs6940812	ebi-a-GCST90013931	Osteoarthritis (SPA correction) || id:ebi-a-GCST90013931	prot-a-1933	|| id:prot-a-1933	0.00779146503156349	25.9058879592742
rs72667580	ebi-a-GCST90013931	Osteoarthritis (SPA correction) || id:ebi-a-GCST90013931	prot-a-1933	|| id:prot-a-1933	0.00750297211608031	24.9394248199642
rs72809348	ebi-a-GCST90013931	Osteoarthritis (SPA correction) || id:ebi-a-GCST90013931	prot-a-1933	|| id:prot-a-1933	0.0072879894594272	24.2195893384607
rs72936874	ebi-a-GCST90013931	Osteoarthritis (SPA correction) || id:ebi-a-GCST90013931	prot-a-1933	|| id:prot-a-1933	0.00640608349935103	21.269926388831
rs7395907	ebi-a-GCST90013931	Osteoarthritis (SPA correction) || id:ebi-a-GCST90013931	prot-a-1933	|| id:prot-a-1933	0.00672701711201215	22.3427293753652
rs755869	ebi-a-GCST90013931	Osteoarthritis (SPA correction) || id:ebi-a-GCST90013931	prot-a-1933	|| id:prot-a-1933	0.00727495209816883	24.1759458196247
rs9405571	ebi-a-GCST90013931	Osteoarthritis (SPA correction) || id:ebi-a-GCST90013931	prot-a-1933	|| id:prot-a-1933	0.00625814182637107	20.7756267036413
rs1150238	ebi-a-GCST90013931	Osteoarthritis (SPA correction) || id:ebi-a-GCST90013931	ebi-a-GCST90027643	|| id:ebi-a-GCST90027643	0.00334266460623735	25.9455807683749
rs164505	ebi-a-GCST90013931	Osteoarthritis (SPA correction) || id:ebi-a-GCST90013931	ebi-a-GCST90027643	|| id:ebi-a-GCST90027643	0.00308993427725542	23.9778214612751
rs36095827	ebi-a-GCST90013931	Osteoarthritis (SPA correction) || id:ebi-a-GCST90013931	ebi-a-GCST90027643	|| id:ebi-a-GCST90027643	0.00342056310910959	26.5523000300165
rs4839760	ebi-a-GCST90013931	Osteoarthritis (SPA correction) || id:ebi-a-GCST90013931	ebi-a-GCST90027643	|| id:ebi-a-GCST90027643	0.00274302838112653	21.2784349072514
rs1125479	ebi-a-GCST90013931	Osteoarthritis (SPA correction) || id:ebi-a-GCST90013931	prot-a-375	|| id:prot-a-375	0.00665439949546237	22.0999256697569
rs117508509	ebi-a-GCST90013931	Osteoarthritis (SPA correction) || id:ebi-a-GCST90013931	prot-a-375	|| id:prot-a-375	0.0066802494287168	22.1863532388861
rs118010373	ebi-a-GCST90013931	Osteoarthritis (SPA correction) || id:ebi-a-GCST90013931	prot-a-375	|| id:prot-a-375	0.00635663784708875	21.1047032127395
rs12598901	ebi-a-GCST90013931	Osteoarthritis (SPA correction) || id:ebi-a-GCST90013931	prot-a-375	|| id:prot-a-375	0.00752324031438307	25.0073057680581
rs142085129	ebi-a-GCST90013931	Osteoarthritis (SPA correction) || id:ebi-a-GCST90013931	prot-a-375	|| id:prot-a-375	0.00815191054566627	27.1141853032639
rs144868856	ebi-a-GCST90013931	Osteoarthritis (SPA correction) || id:ebi-a-GCST90013931	prot-a-375	|| id:prot-a-375	0.00771716148220496	25.6569142804313
rs146963834	ebi-a-GCST90013931	Osteoarthritis (SPA correction) || id:ebi-a-GCST90013931	prot-a-375	|| id:prot-a-375	0.00748597875595315	24.8825138862365
rs147558379	ebi-a-GCST90013931	Osteoarthritis (SPA correction) || id:ebi-a-GCST90013931	prot-a-375	|| id:prot-a-375	0.006632127461355	22.0254641808531
rs17182461	ebi-a-GCST90013931	Osteoarthritis (SPA correction) || id:ebi-a-GCST90013931	prot-a-375	|| id:prot-a-375	0.00830261720544739	27.6196495382355
rs1960612	ebi-a-GCST90013931	Osteoarthritis (SPA correction) || id:ebi-a-GCST90013931	prot-a-375	|| id:prot-a-375	0.00698258441088	23.1975246454535
rs236381	ebi-a-GCST90013931	Osteoarthritis (SPA correction) || id:ebi-a-GCST90013931	prot-a-375	|| id:prot-a-375	0.00574776744772936	19.071503376345
rs2686334	ebi-a-GCST90013931	Osteoarthritis (SPA correction) || id:ebi-a-GCST90013931	prot-a-375	|| id:prot-a-375	0.00737165727026381	24.4997007316178
rs35519714	ebi-a-GCST90013931	Osteoarthritis (SPA correction) || id:ebi-a-GCST90013931	prot-a-375	|| id:prot-a-375	0.006451083250155	21.4203078313252
rs35545453	ebi-a-GCST90013931	Osteoarthritis (SPA correction) || id:ebi-a-GCST90013931	prot-a-375	|| id:prot-a-375	0.0075518290205262	25.1030579401725
rs535713258	ebi-a-GCST90013931	Osteoarthritis (SPA correction) || id:ebi-a-GCST90013931	prot-a-375	|| id:prot-a-375	0.00845026203611789	28.1149935195368
rs7125089	ebi-a-GCST90013931	Osteoarthritis (SPA correction) || id:ebi-a-GCST90013931	prot-a-375	|| id:prot-a-375	0.00639165724329497	21.2217192008755
rs7214294	ebi-a-GCST90013931	Osteoarthritis (SPA correction) || id:ebi-a-GCST90013931	prot-a-375	|| id:prot-a-375	0.0075789938794878	25.1940463313753
rs72684325	ebi-a-GCST90013931	Osteoarthritis (SPA correction) || id:ebi-a-GCST90013931	prot-a-375	|| id:prot-a-375	0.0076164702730488	25.3195812688482
rs7477363	ebi-a-GCST90013931	Osteoarthritis (SPA correction) || id:ebi-a-GCST90013931	prot-a-375	|| id:prot-a-375	0.00764218744980979	25.4057317613423
rs7688706	ebi-a-GCST90013931	Osteoarthritis (SPA correction) || id:ebi-a-GCST90013931	prot-a-375	|| id:prot-a-375	0.00647216569427443	21.4907664266214
rs76893887	ebi-a-GCST90013931	Osteoarthritis (SPA correction) || id:ebi-a-GCST90013931	prot-a-375	|| id:prot-a-375	0.00855016716559955	28.4502559233617
rs78985466	ebi-a-GCST90013931	Osteoarthritis (SPA correction) || id:ebi-a-GCST90013931	prot-a-375	|| id:prot-a-375	0.00682002291727395	22.6537547305111
rs10749277	ebi-a-GCST90013931	Osteoarthritis (SPA correction) || id:ebi-a-GCST90013931	ebi-a-GCST90027644	|| id:ebi-a-GCST90027644	0.00303387990510718	23.5415170815185
rs112661041	ebi-a-GCST90013931	Osteoarthritis (SPA correction) || id:ebi-a-GCST90013931	ebi-a-GCST90027644	|| id:ebi-a-GCST90027644	0.00319207730923975	24.772987355097
rs113360103	ebi-a-GCST90013931	Osteoarthritis (SPA correction) || id:ebi-a-GCST90013931	ebi-a-GCST90027644	|| id:ebi-a-GCST90027644	0.00314948560135246	24.4413984445406
rs11631625	ebi-a-GCST90013931	Osteoarthritis (SPA correction) || id:ebi-a-GCST90013931	ebi-a-GCST90027644	|| id:ebi-a-GCST90027644	0.00255975310472786	19.853068973117
rs12628909	ebi-a-GCST90013931	Osteoarthritis (SPA correction) || id:ebi-a-GCST90013931	ebi-a-GCST90027644	|| id:ebi-a-GCST90027644	0.00306385753860638	23.7748446556865
rs36095827	ebi-a-GCST90013931	Osteoarthritis (SPA correction) || id:ebi-a-GCST90013931	ebi-a-GCST90027644	|| id:ebi-a-GCST90027644	0.00255815819040344	19.8406673265856
rs4786844	ebi-a-GCST90013931	Osteoarthritis (SPA correction) || id:ebi-a-GCST90013931	ebi-a-GCST90027644	|| id:ebi-a-GCST90027644	0.00308606658883255	23.9477153755079
rs4851274	ebi-a-GCST90013931	Osteoarthritis (SPA correction) || id:ebi-a-GCST90013931	ebi-a-GCST90027644	|| id:ebi-a-GCST90027644	0.00259215439521428	20.1050217217997
rs6753538	ebi-a-GCST90013931	Osteoarthritis (SPA correction) || id:ebi-a-GCST90013931	ebi-a-GCST90027644	|| id:ebi-a-GCST90027644	0.00323179520913181	25.0822283633026
rs7559622	ebi-a-GCST90013931	Osteoarthritis (SPA correction) || id:ebi-a-GCST90013931	ebi-a-GCST90027644	|| id:ebi-a-GCST90027644	0.00298145955601091	23.133542847688
rs77586457	ebi-a-GCST90013931	Osteoarthritis (SPA correction) || id:ebi-a-GCST90013931	ebi-a-GCST90027644	|| id:ebi-a-GCST90027644	0.00280454089809053	21.7569466342817
rs1150238	ebi-a-GCST90038686	Osteoarthritis || id:ebi-a-GCST90038686	ebi-a-GCST90027643	|| id:ebi-a-GCST90027643	0.00334266460623735	25.9455807683749
rs164505	ebi-a-GCST90038686	Osteoarthritis || id:ebi-a-GCST90038686	ebi-a-GCST90027643	|| id:ebi-a-GCST90027643	0.00308993427725542	23.9778214612751
rs36095827	ebi-a-GCST90038686	Osteoarthritis || id:ebi-a-GCST90038686	ebi-a-GCST90027643	|| id:ebi-a-GCST90027643	0.00342056310910959	26.5523000300165
rs4839760	ebi-a-GCST90038686	Osteoarthritis || id:ebi-a-GCST90038686	ebi-a-GCST90027643	|| id:ebi-a-GCST90027643	0.00274302838112653	21.2784349072514
rs1125479	ebi-a-GCST90038686	Osteoarthritis || id:ebi-a-GCST90038686	prot-a-375	|| id:prot-a-375	0.00665439949546237	22.0999256697569
rs117508509	ebi-a-GCST90038686	Osteoarthritis || id:ebi-a-GCST90038686	prot-a-375	|| id:prot-a-375	0.0066802494287168	22.1863532388861
rs118010373	ebi-a-GCST90038686	Osteoarthritis || id:ebi-a-GCST90038686	prot-a-375	|| id:prot-a-375	0.00635663784708875	21.1047032127395
rs12598901	ebi-a-GCST90038686	Osteoarthritis || id:ebi-a-GCST90038686	prot-a-375	|| id:prot-a-375	0.00752324031438307	25.0073057680581
rs142085129	ebi-a-GCST90038686	Osteoarthritis || id:ebi-a-GCST90038686	prot-a-375	|| id:prot-a-375	0.00815191054566627	27.1141853032639
rs144868856	ebi-a-GCST90038686	Osteoarthritis || id:ebi-a-GCST90038686	prot-a-375	|| id:prot-a-375	0.00771716148220496	25.6569142804313
rs146963834	ebi-a-GCST90038686	Osteoarthritis || id:ebi-a-GCST90038686	prot-a-375	|| id:prot-a-375	0.00748597875595315	24.8825138862365
rs17182461	ebi-a-GCST90038686	Osteoarthritis || id:ebi-a-GCST90038686	prot-a-375	|| id:prot-a-375	0.00830261720544739	27.6196495382355
rs1960612	ebi-a-GCST90038686	Osteoarthritis || id:ebi-a-GCST90038686	prot-a-375	|| id:prot-a-375	0.00698258441088	23.1975246454535
rs236381	ebi-a-GCST90038686	Osteoarthritis || id:ebi-a-GCST90038686	prot-a-375	|| id:prot-a-375	0.00574776744772936	19.071503376345
rs2686334	ebi-a-GCST90038686	Osteoarthritis || id:ebi-a-GCST90038686	prot-a-375	|| id:prot-a-375	0.00737165727026381	24.4997007316178
rs2865369	ebi-a-GCST90038686	Osteoarthritis || id:ebi-a-GCST90038686	prot-a-375	|| id:prot-a-375	0.0063031278550968	20.9259175276262
rs35519714	ebi-a-GCST90038686	Osteoarthritis || id:ebi-a-GCST90038686	prot-a-375	|| id:prot-a-375	0.006451083250155	21.4203078313252
rs35545453	ebi-a-GCST90038686	Osteoarthritis || id:ebi-a-GCST90038686	prot-a-375	|| id:prot-a-375	0.0075518290205262	25.1030579401725
rs535713258	ebi-a-GCST90038686	Osteoarthritis || id:ebi-a-GCST90038686	prot-a-375	|| id:prot-a-375	0.00845026203611789	28.1149935195368
rs551794	ebi-a-GCST90038686	Osteoarthritis || id:ebi-a-GCST90038686	prot-a-375	|| id:prot-a-375	0.0067896949288542	22.5523269904912
rs7125089	ebi-a-GCST90038686	Osteoarthritis || id:ebi-a-GCST90038686	prot-a-375	|| id:prot-a-375	0.00639165724329497	21.2217192008755
rs7214294	ebi-a-GCST90038686	Osteoarthritis || id:ebi-a-GCST90038686	prot-a-375	|| id:prot-a-375	0.0075789938794878	25.1940463313753
rs72684325	ebi-a-GCST90038686	Osteoarthritis || id:ebi-a-GCST90038686	prot-a-375	|| id:prot-a-375	0.0076164702730488	25.3195812688482
rs7477363	ebi-a-GCST90038686	Osteoarthritis || id:ebi-a-GCST90038686	prot-a-375	|| id:prot-a-375	0.00764218744980979	25.4057317613423
rs7688706	ebi-a-GCST90038686	Osteoarthritis || id:ebi-a-GCST90038686	prot-a-375	|| id:prot-a-375	0.00647216569427443	21.4907664266214
rs76893887	ebi-a-GCST90038686	Osteoarthritis || id:ebi-a-GCST90038686	prot-a-375	|| id:prot-a-375	0.00855016716559955	28.4502559233617
rs78985466	ebi-a-GCST90038686	Osteoarthritis || id:ebi-a-GCST90038686	prot-a-375	|| id:prot-a-375	0.00682002291727395	22.6537547305111
rs10110330	ebi-a-GCST90038686	Osteoarthritis || id:ebi-a-GCST90038686	prot-a-1933	|| id:prot-a-1933	0.0065772048659328	21.8418572223159
rs111862130	ebi-a-GCST90038686	Osteoarthritis || id:ebi-a-GCST90038686	prot-a-1933	|| id:prot-a-1933	0.00853007443957955	28.3828231706238
rs112900316	ebi-a-GCST90038686	Osteoarthritis || id:ebi-a-GCST90038686	prot-a-1933	|| id:prot-a-1933	0.00624743727573689	20.7398665882734
rs116864786	ebi-a-GCST90038686	Osteoarthritis || id:ebi-a-GCST90038686	prot-a-1933	|| id:prot-a-1933	0.0078574070366208	26.1268753076997
rs11695121	ebi-a-GCST90038686	Osteoarthritis || id:ebi-a-GCST90038686	prot-a-1933	|| id:prot-a-1933	0.00663467842440547	22.0339925772696
rs13039245	ebi-a-GCST90038686	Osteoarthritis || id:ebi-a-GCST90038686	prot-a-1933	|| id:prot-a-1933	0.0074602086653952	24.7962133125621
rs149186994	ebi-a-GCST90038686	Osteoarthritis || id:ebi-a-GCST90038686	prot-a-1933	|| id:prot-a-1933	0.00852283713757133	28.3585348911855
rs151304595	ebi-a-GCST90038686	Osteoarthritis || id:ebi-a-GCST90038686	prot-a-1933	|| id:prot-a-1933	0.00865771200511795	28.8112312475382
rs16901339	ebi-a-GCST90038686	Osteoarthritis || id:ebi-a-GCST90038686	prot-a-1933	|| id:prot-a-1933	0.0063564286561632	21.1040042339549
rs193449	ebi-a-GCST90038686	Osteoarthritis || id:ebi-a-GCST90038686	prot-a-1933	|| id:prot-a-1933	0.00758156645111933	25.2026633894752
rs2201113	ebi-a-GCST90038686	Osteoarthritis || id:ebi-a-GCST90038686	prot-a-1933	|| id:prot-a-1933	0.0075318624602592	25.0361833458861
rs310804	ebi-a-GCST90038686	Osteoarthritis || id:ebi-a-GCST90038686	prot-a-1933	|| id:prot-a-1933	0.006882824464355	22.8638054675273
rs56012317	ebi-a-GCST90038686	Osteoarthritis || id:ebi-a-GCST90038686	prot-a-1933	|| id:prot-a-1933	0.00962807805875551	32.0718194974421
rs61745454	ebi-a-GCST90038686	Osteoarthritis || id:ebi-a-GCST90038686	prot-a-1933	|| id:prot-a-1933	0.00623567467029462	20.7005727746132
rs62369880	ebi-a-GCST90038686	Osteoarthritis || id:ebi-a-GCST90038686	prot-a-1933	|| id:prot-a-1933	0.00652915762221439	21.6812513028887
rs6940812	ebi-a-GCST90038686	Osteoarthritis || id:ebi-a-GCST90038686	prot-a-1933	|| id:prot-a-1933	0.00779146503156349	25.9058879592742
rs72667580	ebi-a-GCST90038686	Osteoarthritis || id:ebi-a-GCST90038686	prot-a-1933	|| id:prot-a-1933	0.00750297211608031	24.9394248199642
rs72706687	ebi-a-GCST90038686	Osteoarthritis || id:ebi-a-GCST90038686	prot-a-1933	|| id:prot-a-1933	0.0061915618869248	20.5532191935775
rs72936874	ebi-a-GCST90038686	Osteoarthritis || id:ebi-a-GCST90038686	prot-a-1933	|| id:prot-a-1933	0.00640608349935103	21.269926388831
rs7395907	ebi-a-GCST90038686	Osteoarthritis || id:ebi-a-GCST90038686	prot-a-1933	|| id:prot-a-1933	0.00672701711201215	22.3427293753652
rs755869	ebi-a-GCST90038686	Osteoarthritis || id:ebi-a-GCST90038686	prot-a-1933	|| id:prot-a-1933	0.00727495209816883	24.1759458196247
rs77550377	ebi-a-GCST90038686	Osteoarthritis || id:ebi-a-GCST90038686	prot-a-1933	|| id:prot-a-1933	0.00686774954878963	22.8133823578515
rs9405571	ebi-a-GCST90038686	Osteoarthritis || id:ebi-a-GCST90038686	prot-a-1933	|| id:prot-a-1933	0.00625814182637107	20.7756267036413
rs10749277	ebi-a-GCST90038686	Osteoarthritis || id:ebi-a-GCST90038686	ebi-a-GCST90027644	|| id:ebi-a-GCST90027644	0.00303387990510718	23.5415170815185
rs112661041	ebi-a-GCST90038686	Osteoarthritis || id:ebi-a-GCST90038686	ebi-a-GCST90027644	|| id:ebi-a-GCST90027644	0.00319207730923975	24.772987355097
rs113360103	ebi-a-GCST90038686	Osteoarthritis || id:ebi-a-GCST90038686	ebi-a-GCST90027644	|| id:ebi-a-GCST90027644	0.00314948560135246	24.4413984445406
rs11631625	ebi-a-GCST90038686	Osteoarthritis || id:ebi-a-GCST90038686	ebi-a-GCST90027644	|| id:ebi-a-GCST90027644	0.00255975310472786	19.853068973117
rs12628909	ebi-a-GCST90038686	Osteoarthritis || id:ebi-a-GCST90038686	ebi-a-GCST90027644	|| id:ebi-a-GCST90027644	0.00306385753860638	23.7748446556865
rs14151	ebi-a-GCST90038686	Osteoarthritis || id:ebi-a-GCST90038686	ebi-a-GCST90027644	|| id:ebi-a-GCST90027644	0.00268441835603061	20.8225568560968
rs36095827	ebi-a-GCST90038686	Osteoarthritis || id:ebi-a-GCST90038686	ebi-a-GCST90027644	|| id:ebi-a-GCST90027644	0.00255815819040344	19.8406673265856
rs4786844	ebi-a-GCST90038686	Osteoarthritis || id:ebi-a-GCST90038686	ebi-a-GCST90027644	|| id:ebi-a-GCST90027644	0.00308606658883255	23.9477153755079
rs4851274	ebi-a-GCST90038686	Osteoarthritis || id:ebi-a-GCST90038686	ebi-a-GCST90027644	|| id:ebi-a-GCST90027644	0.00259215439521428	20.1050217217997
rs6753538	ebi-a-GCST90038686	Osteoarthritis || id:ebi-a-GCST90038686	ebi-a-GCST90027644	|| id:ebi-a-GCST90027644	0.00323179520913181	25.0822283633026
rs7461966	ebi-a-GCST90038686	Osteoarthritis || id:ebi-a-GCST90038686	ebi-a-GCST90027644	|| id:ebi-a-GCST90027644	0.00293276623817534	22.7546135809975
rs7559622	ebi-a-GCST90038686	Osteoarthritis || id:ebi-a-GCST90038686	ebi-a-GCST90027644	|| id:ebi-a-GCST90027644	0.00298145955601091	23.133542847688
rs77586457	ebi-a-GCST90038686	Osteoarthritis || id:ebi-a-GCST90038686	ebi-a-GCST90027644	|| id:ebi-a-GCST90027644	0.00280454089809053	21.7569466342817

## Sheet: Table S2
SNP	id.outcome	outcome	id.exposure	exposure	r2	F	steiger_dir	steiger_pval
rs1150238	ebi-a-GCST005810	Osteoarthritis of the hip (hospital diagnosed) || id:ebi-a-GCST005810	ebi-a-GCST90027643	|| id:ebi-a-GCST90027643	0.00334266	25.9456	TRUE	0.000619128
rs164505	ebi-a-GCST005810	Osteoarthritis of the hip (hospital diagnosed) || id:ebi-a-GCST005810	ebi-a-GCST90027643	|| id:ebi-a-GCST90027643	0.00308993	23.9778	TRUE	0.009056
rs36095827	ebi-a-GCST005810	Osteoarthritis of the hip (hospital diagnosed) || id:ebi-a-GCST005810	ebi-a-GCST90027643	|| id:ebi-a-GCST90027643	0.00342056	26.5523	TRUE	0.000135012
rs4839760	ebi-a-GCST005810	Osteoarthritis of the hip (hospital diagnosed) || id:ebi-a-GCST005810	ebi-a-GCST90027643	|| id:ebi-a-GCST90027643	0.00274303	21.2784	TRUE	0.0171543
rs1150238	ebi-a-GCST005813	Osteoarthritis of the knee (hospital diagnosed) || id:ebi-a-GCST005813	ebi-a-GCST90027643	|| id:ebi-a-GCST90027643	0.00334266	25.9456	TRUE	0.000637471
rs164505	ebi-a-GCST005813	Osteoarthritis of the knee (hospital diagnosed) || id:ebi-a-GCST005813	ebi-a-GCST90027643	|| id:ebi-a-GCST90027643	0.00308993	23.9778	TRUE	0.00306805
rs36095827	ebi-a-GCST005813	Osteoarthritis of the knee (hospital diagnosed) || id:ebi-a-GCST005813	ebi-a-GCST90027643	|| id:ebi-a-GCST90027643	0.00342056	26.5523	TRUE	2.60E-05
rs4839760	ebi-a-GCST005813	Osteoarthritis of the knee (hospital diagnosed) || id:ebi-a-GCST005813	ebi-a-GCST90027643	|| id:ebi-a-GCST90027643	0.00274303	21.2784	TRUE	0.00845067
rs1150238	ebi-a-GCST005814	Osteoarthritis (hospital diagnosed) || id:ebi-a-GCST005814	ebi-a-GCST90027643	|| id:ebi-a-GCST90027643	0.00334266	25.9456	TRUE	2.37E-05
rs164505	ebi-a-GCST005814	Osteoarthritis (hospital diagnosed) || id:ebi-a-GCST005814	ebi-a-GCST90027643	|| id:ebi-a-GCST90027643	0.00308993	23.9778	TRUE	0.000492058
rs36095827	ebi-a-GCST005814	Osteoarthritis (hospital diagnosed) || id:ebi-a-GCST005814	ebi-a-GCST90027643	|| id:ebi-a-GCST90027643	0.00342056	26.5523	TRUE	5.17E-06
rs4839760	ebi-a-GCST005814	Osteoarthritis (hospital diagnosed) || id:ebi-a-GCST005814	ebi-a-GCST90027643	|| id:ebi-a-GCST90027643	0.00274303	21.2784	TRUE	0.000112589
rs1150238	ebi-a-GCST007090	Knee osteoarthritis || id:ebi-a-GCST007090	ebi-a-GCST90027643	|| id:ebi-a-GCST90027643	0.00334266	25.9456	TRUE	3.81E-06
rs164505	ebi-a-GCST007090	Knee osteoarthritis || id:ebi-a-GCST007090	ebi-a-GCST90027643	|| id:ebi-a-GCST90027643	0.00308993	23.9778	TRUE	2.34E-05
rs36095827	ebi-a-GCST007090	Knee osteoarthritis || id:ebi-a-GCST007090	ebi-a-GCST90027643	|| id:ebi-a-GCST90027643	0.00342056	26.5523	TRUE	1.11E-06
rs4839760	ebi-a-GCST007090	Knee osteoarthritis || id:ebi-a-GCST007090	ebi-a-GCST90027643	|| id:ebi-a-GCST90027643	0.00274303	21.2784	TRUE	1.70E-05
rs1150238	ebi-a-GCST007091	Osteoarthritis (hip) || id:ebi-a-GCST007091	ebi-a-GCST90027643	|| id:ebi-a-GCST90027643	0.00334266	25.9456	TRUE	1.62E-05
rs164505	ebi-a-GCST007091	Osteoarthritis (hip) || id:ebi-a-GCST007091	ebi-a-GCST90027643	|| id:ebi-a-GCST90027643	0.00308993	23.9778	TRUE	8.70E-06
rs36095827	ebi-a-GCST007091	Osteoarthritis (hip) || id:ebi-a-GCST007091	ebi-a-GCST90027643	|| id:ebi-a-GCST90027643	0.00342056	26.5523	TRUE	5.13E-07
rs4839760	ebi-a-GCST007091	Osteoarthritis (hip) || id:ebi-a-GCST007091	ebi-a-GCST90027643	|| id:ebi-a-GCST90027643	0.00274303	21.2784	TRUE	3.76E-05
rs1150238	ebi-a-GCST90013881	Osteoarthritis (Firth correction) || id:ebi-a-GCST90013881	ebi-a-GCST90027643	|| id:ebi-a-GCST90027643	0.00334266	25.9456	TRUE	4.88E-06
rs164505	ebi-a-GCST90013881	Osteoarthritis (Firth correction) || id:ebi-a-GCST90013881	ebi-a-GCST90027643	|| id:ebi-a-GCST90027643	0.00308993	23.9778	TRUE	1.24E-05
rs36095827	ebi-a-GCST90013881	Osteoarthritis (Firth correction) || id:ebi-a-GCST90013881	ebi-a-GCST90027643	|| id:ebi-a-GCST90027643	0.00342056	26.5523	TRUE	1.35E-06
rs4839760	ebi-a-GCST90013881	Osteoarthritis (Firth correction) || id:ebi-a-GCST90013881	ebi-a-GCST90027643	|| id:ebi-a-GCST90027643	0.00274303	21.2784	TRUE	1.02E-05
rs1150238	ebi-a-GCST90013931	Osteoarthritis (SPA correction) || id:ebi-a-GCST90013931	ebi-a-GCST90027643	|| id:ebi-a-GCST90027643	0.00334266	25.9456	TRUE	4.88E-06
rs164505	ebi-a-GCST90013931	Osteoarthritis (SPA correction) || id:ebi-a-GCST90013931	ebi-a-GCST90027643	|| id:ebi-a-GCST90027643	0.00308993	23.9778	TRUE	1.24E-05
rs36095827	ebi-a-GCST90013931	Osteoarthritis (SPA correction) || id:ebi-a-GCST90013931	ebi-a-GCST90027643	|| id:ebi-a-GCST90027643	0.00342056	26.5523	TRUE	1.35E-06
rs4839760	ebi-a-GCST90013931	Osteoarthritis (SPA correction) || id:ebi-a-GCST90013931	ebi-a-GCST90027643	|| id:ebi-a-GCST90027643	0.00274303	21.2784	TRUE	1.02E-05
rs1150238	ebi-a-GCST90038686	Osteoarthritis || id:ebi-a-GCST90038686	ebi-a-GCST90027643	|| id:ebi-a-GCST90027643	0.00334266	25.9456	TRUE	4.36E-06
rs164505	ebi-a-GCST90038686	Osteoarthritis || id:ebi-a-GCST90038686	ebi-a-GCST90027643	|| id:ebi-a-GCST90027643	0.00308993	23.9778	TRUE	1.17E-05
rs36095827	ebi-a-GCST90038686	Osteoarthritis || id:ebi-a-GCST90038686	ebi-a-GCST90027643	|| id:ebi-a-GCST90027643	0.00342056	26.5523	TRUE	1.05E-06
rs4839760	ebi-a-GCST90038686	Osteoarthritis || id:ebi-a-GCST90038686	ebi-a-GCST90027643	|| id:ebi-a-GCST90027643	0.00274303	21.2784	TRUE	1.11E-05
rs10749277	ebi-a-GCST005810	Osteoarthritis of the hip (hospital diagnosed) || id:ebi-a-GCST005810	ebi-a-GCST90027644	|| id:ebi-a-GCST90027644	0.00303388	23.5415	TRUE	0.0112951
rs112661041	ebi-a-GCST005810	Osteoarthritis of the hip (hospital diagnosed) || id:ebi-a-GCST005810	ebi-a-GCST90027644	|| id:ebi-a-GCST90027644	0.00319208	24.773	TRUE	0.00558572
rs113360103	ebi-a-GCST005810	Osteoarthritis of the hip (hospital diagnosed) || id:ebi-a-GCST005810	ebi-a-GCST90027644	|| id:ebi-a-GCST90027644	0.00314949	24.4414	TRUE	0.0016929
rs11631625	ebi-a-GCST005810	Osteoarthritis of the hip (hospital diagnosed) || id:ebi-a-GCST005810	ebi-a-GCST90027644	|| id:ebi-a-GCST90027644	0.00255975	19.8531	TRUE	0.00187458
rs12628909	ebi-a-GCST005810	Osteoarthritis of the hip (hospital diagnosed) || id:ebi-a-GCST005810	ebi-a-GCST90027644	|| id:ebi-a-GCST90027644	0.00306386	23.7748	TRUE	0.00414756
rs14151	ebi-a-GCST005810	Osteoarthritis of the hip (hospital diagnosed) || id:ebi-a-GCST005810	ebi-a-GCST90027644	|| id:ebi-a-GCST90027644	0.00268442	20.8226	TRUE	0.00216822
rs36095827	ebi-a-GCST005810	Osteoarthritis of the hip (hospital diagnosed) || id:ebi-a-GCST005810	ebi-a-GCST90027644	|| id:ebi-a-GCST90027644	0.00255816	19.8407	TRUE	0.000908485
rs4786844	ebi-a-GCST005810	Osteoarthritis of the hip (hospital diagnosed) || id:ebi-a-GCST005810	ebi-a-GCST90027644	|| id:ebi-a-GCST90027644	0.00308607	23.9477	TRUE	0.000463949
rs4851274	ebi-a-GCST005810	Osteoarthritis of the hip (hospital diagnosed) || id:ebi-a-GCST005810	ebi-a-GCST90027644	|| id:ebi-a-GCST90027644	0.00259215	20.105	TRUE	0.00303437
rs6753538	ebi-a-GCST005810	Osteoarthritis of the hip (hospital diagnosed) || id:ebi-a-GCST005810	ebi-a-GCST90027644	|| id:ebi-a-GCST90027644	0.00323179	25.0822	TRUE	0.00769166
rs7461966	ebi-a-GCST005810	Osteoarthritis of the hip (hospital diagnosed) || id:ebi-a-GCST005810	ebi-a-GCST90027644	|| id:ebi-a-GCST90027644	0.00293277	22.7546	TRUE	0.0107774
rs7559622	ebi-a-GCST005810	Osteoarthritis of the hip (hospital diagnosed) || id:ebi-a-GCST005810	ebi-a-GCST90027644	|| id:ebi-a-GCST90027644	0.00298146	23.1335	TRUE	0.000379526
rs77586457	ebi-a-GCST005810	Osteoarthritis of the hip (hospital diagnosed) || id:ebi-a-GCST005810	ebi-a-GCST90027644	|| id:ebi-a-GCST90027644	0.00280454	21.7569	TRUE	0.00317946
rs10749277	ebi-a-GCST005813	Osteoarthritis of the knee (hospital diagnosed) || id:ebi-a-GCST005813	ebi-a-GCST90027644	|| id:ebi-a-GCST90027644	0.00303388	23.5415	TRUE	0.000252146
rs112661041	ebi-a-GCST005813	Osteoarthritis of the knee (hospital diagnosed) || id:ebi-a-GCST005813	ebi-a-GCST90027644	|| id:ebi-a-GCST90027644	0.00319208	24.773	TRUE	0.00029701
rs113360103	ebi-a-GCST005813	Osteoarthritis of the knee (hospital diagnosed) || id:ebi-a-GCST005813	ebi-a-GCST90027644	|| id:ebi-a-GCST90027644	0.00314949	24.4414	TRUE	0.000446638
rs11631625	ebi-a-GCST005813	Osteoarthritis of the knee (hospital diagnosed) || id:ebi-a-GCST005813	ebi-a-GCST90027644	|| id:ebi-a-GCST90027644	0.00255975	19.8531	TRUE	0.000140044
rs12628909	ebi-a-GCST005813	Osteoarthritis of the knee (hospital diagnosed) || id:ebi-a-GCST005813	ebi-a-GCST90027644	|| id:ebi-a-GCST90027644	0.00306386	23.7748	TRUE	0.000132578
rs14151	ebi-a-GCST005813	Osteoarthritis of the knee (hospital diagnosed) || id:ebi-a-GCST005813	ebi-a-GCST90027644	|| id:ebi-a-GCST90027644	0.00268442	20.8226	TRUE	0.0014935
rs36095827	ebi-a-GCST005813	Osteoarthritis of the knee (hospital diagnosed) || id:ebi-a-GCST005813	ebi-a-GCST90027644	|| id:ebi-a-GCST90027644	0.00255816	19.8407	TRUE	0.000258716
rs4786844	ebi-a-GCST005813	Osteoarthritis of the knee (hospital diagnosed) || id:ebi-a-GCST005813	ebi-a-GCST90027644	|| id:ebi-a-GCST90027644	0.00308607	23.9477	TRUE	0.00192293
rs4851274	ebi-a-GCST005813	Osteoarthritis of the knee (hospital diagnosed) || id:ebi-a-GCST005813	ebi-a-GCST90027644	|| id:ebi-a-GCST90027644	0.00259215	20.105	TRUE	0.000169013
rs6753538	ebi-a-GCST005813	Osteoarthritis of the knee (hospital diagnosed) || id:ebi-a-GCST005813	ebi-a-GCST90027644	|| id:ebi-a-GCST90027644	0.00323179	25.0822	TRUE	0.000369618
rs7461966	ebi-a-GCST005813	Osteoarthritis of the knee (hospital diagnosed) || id:ebi-a-GCST005813	ebi-a-GCST90027644	|| id:ebi-a-GCST90027644	0.00293277	22.7546	TRUE	4.75E-05
rs7559622	ebi-a-GCST005813	Osteoarthritis of the knee (hospital diagnosed) || id:ebi-a-GCST005813	ebi-a-GCST90027644	|| id:ebi-a-GCST90027644	0.00298146	23.1335	TRUE	6.70E-05
rs77586457	ebi-a-GCST005813	Osteoarthritis of the knee (hospital diagnosed) || id:ebi-a-GCST005813	ebi-a-GCST90027644	|| id:ebi-a-GCST90027644	0.00280454	21.7569	TRUE	0.000951131
rs10749277	ebi-a-GCST005814	Osteoarthritis (hospital diagnosed) || id:ebi-a-GCST005814	ebi-a-GCST90027644	|| id:ebi-a-GCST90027644	0.00303388	23.5415	TRUE	8.96E-05
rs112661041	ebi-a-GCST005814	Osteoarthritis (hospital diagnosed) || id:ebi-a-GCST005814	ebi-a-GCST90027644	|| id:ebi-a-GCST90027644	0.00319208	24.773	TRUE	1.51E-05
rs113360103	ebi-a-GCST005814	Osteoarthritis (hospital diagnosed) || id:ebi-a-GCST005814	ebi-a-GCST90027644	|| id:ebi-a-GCST90027644	0.00314949	24.4414	TRUE	9.48E-05
rs11631625	ebi-a-GCST005814	Osteoarthritis (hospital diagnosed) || id:ebi-a-GCST005814	ebi-a-GCST90027644	|| id:ebi-a-GCST90027644	0.00255975	19.8531	TRUE	7.39E-05
rs12628909	ebi-a-GCST005814	Osteoarthritis (hospital diagnosed) || id:ebi-a-GCST005814	ebi-a-GCST90027644	|| id:ebi-a-GCST90027644	0.00306386	23.7748	TRUE	6.43E-05
rs14151	ebi-a-GCST005814	Osteoarthritis (hospital diagnosed) || id:ebi-a-GCST005814	ebi-a-GCST90027644	|| id:ebi-a-GCST90027644	0.00268442	20.8226	TRUE	5.92E-05
rs36095827	ebi-a-GCST005814	Osteoarthritis (hospital diagnosed) || id:ebi-a-GCST005814	ebi-a-GCST90027644	|| id:ebi-a-GCST90027644	0.00255816	19.8407	TRUE	7.46E-05
rs4786844	ebi-a-GCST005814	Osteoarthritis (hospital diagnosed) || id:ebi-a-GCST005814	ebi-a-GCST90027644	|| id:ebi-a-GCST90027644	0.00308607	23.9477	TRUE	9.49E-05
rs4851274	ebi-a-GCST005814	Osteoarthritis (hospital diagnosed) || id:ebi-a-GCST005814	ebi-a-GCST90027644	|| id:ebi-a-GCST90027644	0.00259215	20.105	TRUE	0.000104179
rs6753538	ebi-a-GCST005814	Osteoarthritis (hospital diagnosed) || id:ebi-a-GCST005814	ebi-a-GCST90027644	|| id:ebi-a-GCST90027644	0.00323179	25.0822	TRUE	3.33E-05
rs7461966	ebi-a-GCST005814	Osteoarthritis (hospital diagnosed) || id:ebi-a-GCST005814	ebi-a-GCST90027644	|| id:ebi-a-GCST90027644	0.00293277	22.7546	TRUE	0.000253948
rs7559622	ebi-a-GCST005814	Osteoarthritis (hospital diagnosed) || id:ebi-a-GCST005814	ebi-a-GCST90027644	|| id:ebi-a-GCST90027644	0.00298146	23.1335	TRUE	3.60E-05
rs77586457	ebi-a-GCST005814	Osteoarthritis (hospital diagnosed) || id:ebi-a-GCST005814	ebi-a-GCST90027644	|| id:ebi-a-GCST90027644	0.00280454	21.7569	TRUE	0.000287829
rs10749277	ebi-a-GCST007090	Knee osteoarthritis || id:ebi-a-GCST007090	ebi-a-GCST90027644	|| id:ebi-a-GCST90027644	0.00303388	23.5415	TRUE	4.66E-06
rs112661041	ebi-a-GCST007090	Knee osteoarthritis || id:ebi-a-GCST007090	ebi-a-GCST90027644	|| id:ebi-a-GCST90027644	0.00319208	24.773	TRUE	5.07E-06
rs113360103	ebi-a-GCST007090	Knee osteoarthritis || id:ebi-a-GCST007090	ebi-a-GCST90027644	|| id:ebi-a-GCST90027644	0.00314949	24.4414	TRUE	1.41E-05
rs11631625	ebi-a-GCST007090	Knee osteoarthritis || id:ebi-a-GCST007090	ebi-a-GCST90027644	|| id:ebi-a-GCST90027644	0.00255975	19.8531	TRUE	1.23E-05
rs12628909	ebi-a-GCST007090	Knee osteoarthritis || id:ebi-a-GCST007090	ebi-a-GCST90027644	|| id:ebi-a-GCST90027644	0.00306386	23.7748	TRUE	8.50E-06
rs14151	ebi-a-GCST007090	Knee osteoarthritis || id:ebi-a-GCST007090	ebi-a-GCST90027644	|| id:ebi-a-GCST90027644	0.00268442	20.8226	TRUE	1.34E-05
rs36095827	ebi-a-GCST007090	Knee osteoarthritis || id:ebi-a-GCST007090	ebi-a-GCST90027644	|| id:ebi-a-GCST90027644	0.00255816	19.8407	TRUE	2.27E-05
rs4786844	ebi-a-GCST007090	Knee osteoarthritis || id:ebi-a-GCST007090	ebi-a-GCST90027644	|| id:ebi-a-GCST90027644	0.00308607	23.9477	TRUE	5.71E-06
rs4851274	ebi-a-GCST007090	Knee osteoarthritis || id:ebi-a-GCST007090	ebi-a-GCST90027644	|| id:ebi-a-GCST90027644	0.00259215	20.105	TRUE	2.12E-05
rs6753538	ebi-a-GCST007090	Knee osteoarthritis || id:ebi-a-GCST007090	ebi-a-GCST90027644	|| id:ebi-a-GCST90027644	0.00323179	25.0822	TRUE	2.10E-05
rs7461966	ebi-a-GCST007090	Knee osteoarthritis || id:ebi-a-GCST007090	ebi-a-GCST90027644	|| id:ebi-a-GCST90027644	0.00293277	22.7546	TRUE	3.83E-06
rs7559622	ebi-a-GCST007090	Knee osteoarthritis || id:ebi-a-GCST007090	ebi-a-GCST90027644	|| id:ebi-a-GCST90027644	0.00298146	23.1335	TRUE	5.60E-06
rs77586457	ebi-a-GCST007090	Knee osteoarthritis || id:ebi-a-GCST007090	ebi-a-GCST90027644	|| id:ebi-a-GCST90027644	0.00280454	21.7569	TRUE	1.84E-05
rs10749277	ebi-a-GCST007091	Osteoarthritis (hip) || id:ebi-a-GCST007091	ebi-a-GCST90027644	|| id:ebi-a-GCST90027644	0.00303388	23.5415	TRUE	4.53E-06
rs112661041	ebi-a-GCST007091	Osteoarthritis (hip) || id:ebi-a-GCST007091	ebi-a-GCST90027644	|| id:ebi-a-GCST90027644	0.00319208	24.773	TRUE	8.31E-06
rs113360103	ebi-a-GCST007091	Osteoarthritis (hip) || id:ebi-a-GCST007091	ebi-a-GCST90027644	|| id:ebi-a-GCST90027644	0.00314949	24.4414	TRUE	1.86E-05
rs11631625	ebi-a-GCST007091	Osteoarthritis (hip) || id:ebi-a-GCST007091	ebi-a-GCST90027644	|| id:ebi-a-GCST90027644	0.00255975	19.8531	TRUE	1.55E-05
rs12628909	ebi-a-GCST007091	Osteoarthritis (hip) || id:ebi-a-GCST007091	ebi-a-GCST90027644	|| id:ebi-a-GCST90027644	0.00306386	23.7748	TRUE	8.68E-06
rs14151	ebi-a-GCST007091	Osteoarthritis (hip) || id:ebi-a-GCST007091	ebi-a-GCST90027644	|| id:ebi-a-GCST90027644	0.00268442	20.8226	TRUE	1.42E-05
rs36095827	ebi-a-GCST007091	Osteoarthritis (hip) || id:ebi-a-GCST007091	ebi-a-GCST90027644	|| id:ebi-a-GCST90027644	0.00255816	19.8407	TRUE	1.15E-05
rs4786844	ebi-a-GCST007091	Osteoarthritis (hip) || id:ebi-a-GCST007091	ebi-a-GCST90027644	|| id:ebi-a-GCST90027644	0.00308607	23.9477	TRUE	6.51E-06
rs4851274	ebi-a-GCST007091	Osteoarthritis (hip) || id:ebi-a-GCST007091	ebi-a-GCST90027644	|| id:ebi-a-GCST90027644	0.00259215	20.105	TRUE	3.54E-05
rs6753538	ebi-a-GCST007091	Osteoarthritis (hip) || id:ebi-a-GCST007091	ebi-a-GCST90027644	|| id:ebi-a-GCST90027644	0.00323179	25.0822	TRUE	1.21E-05
rs7461966	ebi-a-GCST007091	Osteoarthritis (hip) || id:ebi-a-GCST007091	ebi-a-GCST90027644	|| id:ebi-a-GCST90027644	0.00293277	22.7546	TRUE	5.31E-06
rs7559622	ebi-a-GCST007091	Osteoarthritis (hip) || id:ebi-a-GCST007091	ebi-a-GCST90027644	|| id:ebi-a-GCST90027644	0.00298146	23.1335	TRUE	3.98E-06
rs77586457	ebi-a-GCST007091	Osteoarthritis (hip) || id:ebi-a-GCST007091	ebi-a-GCST90027644	|| id:ebi-a-GCST90027644	0.00280454	21.7569	TRUE	8.76E-06
rs10749277	ebi-a-GCST90013881	Osteoarthritis (Firth correction) || id:ebi-a-GCST90013881	ebi-a-GCST90027644	|| id:ebi-a-GCST90027644	0.00303388	23.5415	TRUE	3.37E-06
rs112661041	ebi-a-GCST90013881	Osteoarthritis (Firth correction) || id:ebi-a-GCST90013881	ebi-a-GCST90027644	|| id:ebi-a-GCST90027644	0.00319208	24.773	TRUE	1.39E-05
rs113360103	ebi-a-GCST90013881	Osteoarthritis (Firth correction) || id:ebi-a-GCST90013881	ebi-a-GCST90027644	|| id:ebi-a-GCST90027644	0.00314949	24.4414	TRUE	1.54E-05
rs11631625	ebi-a-GCST90013881	Osteoarthritis (Firth correction) || id:ebi-a-GCST90013881	ebi-a-GCST90027644	|| id:ebi-a-GCST90027644	0.00255975	19.8531	TRUE	1.25E-05
rs12628909	ebi-a-GCST90013881	Osteoarthritis (Firth correction) || id:ebi-a-GCST90013881	ebi-a-GCST90027644	|| id:ebi-a-GCST90027644	0.00306386	23.7748	TRUE	1.34E-05
rs36095827	ebi-a-GCST90013881	Osteoarthritis (Firth correction) || id:ebi-a-GCST90013881	ebi-a-GCST90027644	|| id:ebi-a-GCST90027644	0.00255816	19.8407	TRUE	2.70E-05
rs4786844	ebi-a-GCST90013881	Osteoarthritis (Firth correction) || id:ebi-a-GCST90013881	ebi-a-GCST90027644	|| id:ebi-a-GCST90027644	0.00308607	23.9477	TRUE	5.61E-06
rs4851274	ebi-a-GCST90013881	Osteoarthritis (Firth correction) || id:ebi-a-GCST90013881	ebi-a-GCST90027644	|| id:ebi-a-GCST90027644	0.00259215	20.105	TRUE	2.88E-05
rs6753538	ebi-a-GCST90013881	Osteoarthritis (Firth correction) || id:ebi-a-GCST90013881	ebi-a-GCST90027644	|| id:ebi-a-GCST90027644	0.00323179	25.0822	TRUE	1.14E-05
rs7559622	ebi-a-GCST90013881	Osteoarthritis (Firth correction) || id:ebi-a-GCST90013881	ebi-a-GCST90027644	|| id:ebi-a-GCST90027644	0.00298146	23.1335	TRUE	3.77E-06
rs77586457	ebi-a-GCST90013881	Osteoarthritis (Firth correction) || id:ebi-a-GCST90013881	ebi-a-GCST90027644	|| id:ebi-a-GCST90027644	0.00280454	21.7569	TRUE	1.72E-05
rs10749277	ebi-a-GCST90013931	Osteoarthritis (SPA correction) || id:ebi-a-GCST90013931	ebi-a-GCST90027644	|| id:ebi-a-GCST90027644	0.00303388	23.5415	TRUE	3.37E-06
rs112661041	ebi-a-GCST90013931	Osteoarthritis (SPA correction) || id:ebi-a-GCST90013931	ebi-a-GCST90027644	|| id:ebi-a-GCST90027644	0.00319208	24.773	TRUE	1.39E-05
rs113360103	ebi-a-GCST90013931	Osteoarthritis (SPA correction) || id:ebi-a-GCST90013931	ebi-a-GCST90027644	|| id:ebi-a-GCST90027644	0.00314949	24.4414	TRUE	1.54E-05
rs11631625	ebi-a-GCST90013931	Osteoarthritis (SPA correction) || id:ebi-a-GCST90013931	ebi-a-GCST90027644	|| id:ebi-a-GCST90027644	0.00255975	19.8531	TRUE	1.25E-05
rs12628909	ebi-a-GCST90013931	Osteoarthritis (SPA correction) || id:ebi-a-GCST90013931	ebi-a-GCST90027644	|| id:ebi-a-GCST90027644	0.00306386	23.7748	TRUE	1.34E-05
rs36095827	ebi-a-GCST90013931	Osteoarthritis (SPA correction) || id:ebi-a-GCST90013931	ebi-a-GCST90027644	|| id:ebi-a-GCST90027644	0.00255816	19.8407	TRUE	2.70E-05
rs4786844	ebi-a-GCST90013931	Osteoarthritis (SPA correction) || id:ebi-a-GCST90013931	ebi-a-GCST90027644	|| id:ebi-a-GCST90027644	0.00308607	23.9477	TRUE	5.61E-06
rs4851274	ebi-a-GCST90013931	Osteoarthritis (SPA correction) || id:ebi-a-GCST90013931	ebi-a-GCST90027644	|| id:ebi-a-GCST90027644	0.00259215	20.105	TRUE	2.88E-05
rs6753538	ebi-a-GCST90013931	Osteoarthritis (SPA correction) || id:ebi-a-GCST90013931	ebi-a-GCST90027644	|| id:ebi-a-GCST90027644	0.00323179	25.0822	TRUE	1.14E-05
rs7559622	ebi-a-GCST90013931	Osteoarthritis (SPA correction) || id:ebi-a-GCST90013931	ebi-a-GCST90027644	|| id:ebi-a-GCST90027644	0.00298146	23.1335	TRUE	3.77E-06
rs77586457	ebi-a-GCST90013931	Osteoarthritis (SPA correction) || id:ebi-a-GCST90013931	ebi-a-GCST90027644	|| id:ebi-a-GCST90027644	0.00280454	21.7569	TRUE	1.72E-05
rs10749277	ebi-a-GCST90038686	Osteoarthritis || id:ebi-a-GCST90038686	ebi-a-GCST90027644	|| id:ebi-a-GCST90027644	0.00303388	23.5415	TRUE	4.80E-06
rs112661041	ebi-a-GCST90038686	Osteoarthritis || id:ebi-a-GCST90038686	ebi-a-GCST90027644	|| id:ebi-a-GCST90027644	0.00319208	24.773	TRUE	1.49E-05
rs113360103	ebi-a-GCST90038686	Osteoarthritis || id:ebi-a-GCST90038686	ebi-a-GCST90027644	|| id:ebi-a-GCST90027644	0.00314949	24.4414	TRUE	1.59E-05
rs11631625	ebi-a-GCST90038686	Osteoarthritis || id:ebi-a-GCST90038686	ebi-a-GCST90027644	|| id:ebi-a-GCST90027644	0.00255975	19.8531	TRUE	2.09E-05
rs12628909	ebi-a-GCST90038686	Osteoarthritis || id:ebi-a-GCST90038686	ebi-a-GCST90027644	|| id:ebi-a-GCST90027644	0.00306386	23.7748	TRUE	9.63E-06
rs14151	ebi-a-GCST90038686	Osteoarthritis || id:ebi-a-GCST90038686	ebi-a-GCST90027644	|| id:ebi-a-GCST90027644	0.00268442	20.8226	TRUE	1.45E-05
rs36095827	ebi-a-GCST90038686	Osteoarthritis || id:ebi-a-GCST90038686	ebi-a-GCST90027644	|| id:ebi-a-GCST90027644	0.00255816	19.8407	TRUE	2.18E-05
rs4786844	ebi-a-GCST90038686	Osteoarthritis || id:ebi-a-GCST90038686	ebi-a-GCST90027644	|| id:ebi-a-GCST90027644	0.00308607	23.9477	TRUE	5.30E-06
rs4851274	ebi-a-GCST90038686	Osteoarthritis || id:ebi-a-GCST90038686	ebi-a-GCST90027644	|| id:ebi-a-GCST90027644	0.00259215	20.105	TRUE	2.61E-05
rs6753538	ebi-a-GCST90038686	Osteoarthritis || id:ebi-a-GCST90038686	ebi-a-GCST90027644	|| id:ebi-a-GCST90027644	0.00323179	25.0822	TRUE	9.22E-06
rs7461966	ebi-a-GCST90038686	Osteoarthritis || id:ebi-a-GCST90038686	ebi-a-GCST90027644	|| id:ebi-a-GCST90027644	0.00293277	22.7546	TRUE	3.06E-06
rs7559622	ebi-a-GCST90038686	Osteoarthritis || id:ebi-a-GCST90038686	ebi-a-GCST90027644	|| id:ebi-a-GCST90027644	0.00298146	23.1335	TRUE	2.97E-06
rs77586457	ebi-a-GCST90038686	Osteoarthritis || id:ebi-a-GCST90038686	ebi-a-GCST90027644	|| id:ebi-a-GCST90027644	0.00280454	21.7569	TRUE	1.91E-05
rs10110330	ebi-a-GCST005810	Osteoarthritis of the hip (hospital diagnosed) || id:ebi-a-GCST005810	prot-a-1933	|| id:prot-a-1933	0.00657721	21.8419	TRUE	0.000206186
rs111862130	ebi-a-GCST005810	Osteoarthritis of the hip (hospital diagnosed) || id:ebi-a-GCST005810	prot-a-1933	|| id:prot-a-1933	0.00853007	28.3828	TRUE	2.10E-05
rs112900316	ebi-a-GCST005810	Osteoarthritis of the hip (hospital diagnosed) || id:ebi-a-GCST005810	prot-a-1933	|| id:prot-a-1933	0.00624744	20.7399	TRUE	0.000309059
rs116864786	ebi-a-GCST005810	Osteoarthritis of the hip (hospital diagnosed) || id:ebi-a-GCST005810	prot-a-1933	|| id:prot-a-1933	0.00785741	26.1269	TRUE	3.03E-05
rs11695121	ebi-a-GCST005810	Osteoarthritis of the hip (hospital diagnosed) || id:ebi-a-GCST005810	prot-a-1933	|| id:prot-a-1933	0.00663468	22.034	TRUE	0.000896012
rs13039245	ebi-a-GCST005810	Osteoarthritis of the hip (hospital diagnosed) || id:ebi-a-GCST005810	prot-a-1933	|| id:prot-a-1933	0.00746021	24.7962	TRUE	0.00231303
rs149186994	ebi-a-GCST005810	Osteoarthritis of the hip (hospital diagnosed) || id:ebi-a-GCST005810	prot-a-1933	|| id:prot-a-1933	0.00852284	28.3585	TRUE	2.29E-05
rs151304595	ebi-a-GCST005810	Osteoarthritis of the hip (hospital diagnosed) || id:ebi-a-GCST005810	prot-a-1933	|| id:prot-a-1933	0.00865771	28.8112	TRUE	3.79E-05
rs16901339	ebi-a-GCST005810	Osteoarthritis of the hip (hospital diagnosed) || id:ebi-a-GCST005810	prot-a-1933	|| id:prot-a-1933	0.00635643	21.104	TRUE	0.000326353
rs193449	ebi-a-GCST005810	Osteoarthritis of the hip (hospital diagnosed) || id:ebi-a-GCST005810	prot-a-1933	|| id:prot-a-1933	0.00758157	25.2027	TRUE	2.07E-05
rs2201113	ebi-a-GCST005810	Osteoarthritis of the hip (hospital diagnosed) || id:ebi-a-GCST005810	prot-a-1933	|| id:prot-a-1933	0.00753186	25.0362	TRUE	1.94E-05
rs310804	ebi-a-GCST005810	Osteoarthritis of the hip (hospital diagnosed) || id:ebi-a-GCST005810	prot-a-1933	|| id:prot-a-1933	0.00688282	22.8638	TRUE	0.000564913
rs56012317	ebi-a-GCST005810	Osteoarthritis of the hip (hospital diagnosed) || id:ebi-a-GCST005810	prot-a-1933	|| id:prot-a-1933	0.00962808	32.0718	TRUE	7.10E-06
rs61745454	ebi-a-GCST005810	Osteoarthritis of the hip (hospital diagnosed) || id:ebi-a-GCST005810	prot-a-1933	|| id:prot-a-1933	0.00623568	20.7006	TRUE	7.99E-05
rs62369880	ebi-a-GCST005810	Osteoarthritis of the hip (hospital diagnosed) || id:ebi-a-GCST005810	prot-a-1933	|| id:prot-a-1933	0.00652916	21.6813	TRUE	0.000994359
rs6940812	ebi-a-GCST005810	Osteoarthritis of the hip (hospital diagnosed) || id:ebi-a-GCST005810	prot-a-1933	|| id:prot-a-1933	0.00779147	25.9059	TRUE	3.67E-05
rs72667580	ebi-a-GCST005810	Osteoarthritis of the hip (hospital diagnosed) || id:ebi-a-GCST005810	prot-a-1933	|| id:prot-a-1933	0.00750297	24.9394	TRUE	0.000134692
rs72706687	ebi-a-GCST005810	Osteoarthritis of the hip (hospital diagnosed) || id:ebi-a-GCST005810	prot-a-1933	|| id:prot-a-1933	0.00619156	20.5532	TRUE	0.000305331
rs72809348	ebi-a-GCST005810	Osteoarthritis of the hip (hospital diagnosed) || id:ebi-a-GCST005810	prot-a-1933	|| id:prot-a-1933	0.00728799	24.2196	TRUE	0.000310876
rs72936874	ebi-a-GCST005810	Osteoarthritis of the hip (hospital diagnosed) || id:ebi-a-GCST005810	prot-a-1933	|| id:prot-a-1933	0.00640608	21.2699	TRUE	0.000647307
rs7395907	ebi-a-GCST005810	Osteoarthritis of the hip (hospital diagnosed) || id:ebi-a-GCST005810	prot-a-1933	|| id:prot-a-1933	0.00672702	22.3427	TRUE	0.000453482
rs755869	ebi-a-GCST005810	Osteoarthritis of the hip (hospital diagnosed) || id:ebi-a-GCST005810	prot-a-1933	|| id:prot-a-1933	0.00727495	24.1759	TRUE	0.000128161
rs77550377	ebi-a-GCST005810	Osteoarthritis of the hip (hospital diagnosed) || id:ebi-a-GCST005810	prot-a-1933	|| id:prot-a-1933	0.00686775	22.8134	TRUE	9.61E-05
rs9405571	ebi-a-GCST005810	Osteoarthritis of the hip (hospital diagnosed) || id:ebi-a-GCST005810	prot-a-1933	|| id:prot-a-1933	0.00625814	20.7756	TRUE	0.00446875
rs10110330	ebi-a-GCST005813	Osteoarthritis of the knee (hospital diagnosed) || id:ebi-a-GCST005813	prot-a-1933	|| id:prot-a-1933	0.00657721	21.8419	TRUE	2.30E-05
rs111862130	ebi-a-GCST005813	Osteoarthritis of the knee (hospital diagnosed) || id:ebi-a-GCST005813	prot-a-1933	|| id:prot-a-1933	0.00853007	28.3828	TRUE	1.79E-06
rs112900316	ebi-a-GCST005813	Osteoarthritis of the knee (hospital diagnosed) || id:ebi-a-GCST005813	prot-a-1933	|| id:prot-a-1933	0.00624744	20.7399	TRUE	0.00022629
rs116864786	ebi-a-GCST005813	Osteoarthritis of the knee (hospital diagnosed) || id:ebi-a-GCST005813	prot-a-1933	|| id:prot-a-1933	0.00785741	26.1269	TRUE	5.75E-06
rs11695121	ebi-a-GCST005813	Osteoarthritis of the knee (hospital diagnosed) || id:ebi-a-GCST005813	prot-a-1933	|| id:prot-a-1933	0.00663468	22.034	TRUE	8.66E-05
rs13039245	ebi-a-GCST005813	Osteoarthritis of the knee (hospital diagnosed) || id:ebi-a-GCST005813	prot-a-1933	|| id:prot-a-1933	0.00746021	24.7962	TRUE	3.77E-05
rs149186994	ebi-a-GCST005813	Osteoarthritis of the knee (hospital diagnosed) || id:ebi-a-GCST005813	prot-a-1933	|| id:prot-a-1933	0.00852284	28.3585	TRUE	1.13E-05
rs151304595	ebi-a-GCST005813	Osteoarthritis of the knee (hospital diagnosed) || id:ebi-a-GCST005813	prot-a-1933	|| id:prot-a-1933	0.00865771	28.8112	TRUE	1.38E-05
rs16901339	ebi-a-GCST005813	Osteoarthritis of the knee (hospital diagnosed) || id:ebi-a-GCST005813	prot-a-1933	|| id:prot-a-1933	0.00635643	21.104	TRUE	2.54E-05
rs193449	ebi-a-GCST005813	Osteoarthritis of the knee (hospital diagnosed) || id:ebi-a-GCST005813	prot-a-1933	|| id:prot-a-1933	0.00758157	25.2027	TRUE	0.000151561
rs2201113	ebi-a-GCST005813	Osteoarthritis of the knee (hospital diagnosed) || id:ebi-a-GCST005813	prot-a-1933	|| id:prot-a-1933	0.00753186	25.0362	TRUE	5.10E-05
rs310804	ebi-a-GCST005813	Osteoarthritis of the knee (hospital diagnosed) || id:ebi-a-GCST005813	prot-a-1933	|| id:prot-a-1933	0.00688282	22.8638	TRUE	2.30E-05
rs56012317	ebi-a-GCST005813	Osteoarthritis of the knee (hospital diagnosed) || id:ebi-a-GCST005813	prot-a-1933	|| id:prot-a-1933	0.00962808	32.0718	TRUE	7.65E-07
rs61745454	ebi-a-GCST005813	Osteoarthritis of the knee (hospital diagnosed) || id:ebi-a-GCST005813	prot-a-1933	|| id:prot-a-1933	0.00623568	20.7006	TRUE	9.58E-05
rs62369880	ebi-a-GCST005813	Osteoarthritis of the knee (hospital diagnosed) || id:ebi-a-GCST005813	prot-a-1933	|| id:prot-a-1933	0.00652916	21.6813	TRUE	0.00023855
rs6940812	ebi-a-GCST005813	Osteoarthritis of the knee (hospital diagnosed) || id:ebi-a-GCST005813	prot-a-1933	|| id:prot-a-1933	0.00779147	25.9059	TRUE	1.68E-05
rs72667580	ebi-a-GCST005813	Osteoarthritis of the knee (hospital diagnosed) || id:ebi-a-GCST005813	prot-a-1933	|| id:prot-a-1933	0.00750297	24.9394	TRUE	8.65E-06
rs72706687	ebi-a-GCST005813	Osteoarthritis of the knee (hospital diagnosed) || id:ebi-a-GCST005813	prot-a-1933	|| id:prot-a-1933	0.00619156	20.5532	TRUE	3.73E-05
rs72809348	ebi-a-GCST005813	Osteoarthritis of the knee (hospital diagnosed) || id:ebi-a-GCST005813	prot-a-1933	|| id:prot-a-1933	0.00728799	24.2196	TRUE	0.000327905
rs72936874	ebi-a-GCST005813	Osteoarthritis of the knee (hospital diagnosed) || id:ebi-a-GCST005813	prot-a-1933	|| id:prot-a-1933	0.00640608	21.2699	TRUE	0.000897894
rs7395907	ebi-a-GCST005813	Osteoarthritis of the knee (hospital diagnosed) || id:ebi-a-GCST005813	prot-a-1933	|| id:prot-a-1933	0.00672702	22.3427	TRUE	2.94E-05
rs755869	ebi-a-GCST005813	Osteoarthritis of the knee (hospital diagnosed) || id:ebi-a-GCST005813	prot-a-1933	|| id:prot-a-1933	0.00727495	24.1759	TRUE	4.33E-05
rs77550377	ebi-a-GCST005813	Osteoarthritis of the knee (hospital diagnosed) || id:ebi-a-GCST005813	prot-a-1933	|| id:prot-a-1933	0.00686775	22.8134	TRUE	1.91E-05
rs9405571	ebi-a-GCST005813	Osteoarthritis of the knee (hospital diagnosed) || id:ebi-a-GCST005813	prot-a-1933	|| id:prot-a-1933	0.00625814	20.7756	TRUE	5.89E-05
rs10110330	ebi-a-GCST005814	Osteoarthritis (hospital diagnosed) || id:ebi-a-GCST005814	prot-a-1933	|| id:prot-a-1933	0.00657721	21.8419	TRUE	1.43E-05
rs111862130	ebi-a-GCST005814	Osteoarthritis (hospital diagnosed) || id:ebi-a-GCST005814	prot-a-1933	|| id:prot-a-1933	0.00853007	28.3828	TRUE	5.85E-07
rs112900316	ebi-a-GCST005814	Osteoarthritis (hospital diagnosed) || id:ebi-a-GCST005814	prot-a-1933	|| id:prot-a-1933	0.00624744	20.7399	TRUE	3.57E-05
rs116864786	ebi-a-GCST005814	Osteoarthritis (hospital diagnosed) || id:ebi-a-GCST005814	prot-a-1933	|| id:prot-a-1933	0.00785741	26.1269	TRUE	4.79E-06
rs11695121	ebi-a-GCST005814	Osteoarthritis (hospital diagnosed) || id:ebi-a-GCST005814	prot-a-1933	|| id:prot-a-1933	0.00663468	22.034	TRUE	7.54E-05
rs13039245	ebi-a-GCST005814	Osteoarthritis (hospital diagnosed) || id:ebi-a-GCST005814	prot-a-1933	|| id:prot-a-1933	0.00746021	24.7962	TRUE	3.23E-05
rs149186994	ebi-a-GCST005814	Osteoarthritis (hospital diagnosed) || id:ebi-a-GCST005814	prot-a-1933	|| id:prot-a-1933	0.00852284	28.3585	TRUE	2.93E-06
rs151304595	ebi-a-GCST005814	Osteoarthritis (hospital diagnosed) || id:ebi-a-GCST005814	prot-a-1933	|| id:prot-a-1933	0.00865771	28.8112	TRUE	3.87E-06
rs16901339	ebi-a-GCST005814	Osteoarthritis (hospital diagnosed) || id:ebi-a-GCST005814	prot-a-1933	|| id:prot-a-1933	0.00635643	21.104	TRUE	1.96E-05
rs193449	ebi-a-GCST005814	Osteoarthritis (hospital diagnosed) || id:ebi-a-GCST005814	prot-a-1933	|| id:prot-a-1933	0.00758157	25.2027	TRUE	1.52E-05
rs2201113	ebi-a-GCST005814	Osteoarthritis (hospital diagnosed) || id:ebi-a-GCST005814	prot-a-1933	|| id:prot-a-1933	0.00753186	25.0362	TRUE	2.52E-06
rs310804	ebi-a-GCST005814	Osteoarthritis (hospital diagnosed) || id:ebi-a-GCST005814	prot-a-1933	|| id:prot-a-1933	0.00688282	22.8638	TRUE	1.49E-05
rs56012317	ebi-a-GCST005814	Osteoarthritis (hospital diagnosed) || id:ebi-a-GCST005814	prot-a-1933	|| id:prot-a-1933	0.00962808	32.0718	TRUE	2.57E-07
rs61745454	ebi-a-GCST005814	Osteoarthritis (hospital diagnosed) || id:ebi-a-GCST005814	prot-a-1933	|| id:prot-a-1933	0.00623568	20.7006	TRUE	3.03E-05
rs62369880	ebi-a-GCST005814	Osteoarthritis (hospital diagnosed) || id:ebi-a-GCST005814	prot-a-1933	|| id:prot-a-1933	0.00652916	21.6813	TRUE	3.69E-05
rs6940812	ebi-a-GCST005814	Osteoarthritis (hospital diagnosed) || id:ebi-a-GCST005814	prot-a-1933	|| id:prot-a-1933	0.00779147	25.9059	TRUE	5.69E-06
rs72667580	ebi-a-GCST005814	Osteoarthritis (hospital diagnosed) || id:ebi-a-GCST005814	prot-a-1933	|| id:prot-a-1933	0.00750297	24.9394	TRUE	1.72E-06
rs72706687	ebi-a-GCST005814	Osteoarthritis (hospital diagnosed) || id:ebi-a-GCST005814	prot-a-1933	|| id:prot-a-1933	0.00619156	20.5532	TRUE	2.72E-05
rs72809348	ebi-a-GCST005814	Osteoarthritis (hospital diagnosed) || id:ebi-a-GCST005814	prot-a-1933	|| id:prot-a-1933	0.00728799	24.2196	TRUE	4.00E-05
rs72936874	ebi-a-GCST005814	Osteoarthritis (hospital diagnosed) || id:ebi-a-GCST005814	prot-a-1933	|| id:prot-a-1933	0.00640608	21.2699	TRUE	0.00013304
rs7395907	ebi-a-GCST005814	Osteoarthritis (hospital diagnosed) || id:ebi-a-GCST005814	prot-a-1933	|| id:prot-a-1933	0.00672702	22.3427	TRUE	1.71E-05
rs755869	ebi-a-GCST005814	Osteoarthritis (hospital diagnosed) || id:ebi-a-GCST005814	prot-a-1933	|| id:prot-a-1933	0.00727495	24.1759	TRUE	2.25E-05
rs77550377	ebi-a-GCST005814	Osteoarthritis (hospital diagnosed) || id:ebi-a-GCST005814	prot-a-1933	|| id:prot-a-1933	0.00686775	22.8134	TRUE	7.50E-06
rs9405571	ebi-a-GCST005814	Osteoarthritis (hospital diagnosed) || id:ebi-a-GCST005814	prot-a-1933	|| id:prot-a-1933	0.00625814	20.7756	TRUE	2.72E-05
rs10110330	ebi-a-GCST007090	Knee osteoarthritis || id:ebi-a-GCST007090	prot-a-1933	|| id:prot-a-1933	0.00657721	21.8419	TRUE	6.40E-06
rs111862130	ebi-a-GCST007090	Knee osteoarthritis || id:ebi-a-GCST007090	prot-a-1933	|| id:prot-a-1933	0.00853007	28.3828	TRUE	6.46E-07
rs112900316	ebi-a-GCST007090	Knee osteoarthritis || id:ebi-a-GCST007090	prot-a-1933	|| id:prot-a-1933	0.00624744	20.7399	TRUE	6.69E-06
rs116864786	ebi-a-GCST007090	Knee osteoarthritis || id:ebi-a-GCST007090	prot-a-1933	|| id:prot-a-1933	0.00785741	26.1269	TRUE	1.14E-06
rs11695121	ebi-a-GCST007090	Knee osteoarthritis || id:ebi-a-GCST007090	prot-a-1933	|| id:prot-a-1933	0.00663468	22.034	TRUE	9.43E-06
rs13039245	ebi-a-GCST007090	Knee osteoarthritis || id:ebi-a-GCST007090	prot-a-1933	|| id:prot-a-1933	0.00746021	24.7962	TRUE	1.28E-05
rs149186994	ebi-a-GCST007090	Knee osteoarthritis || id:ebi-a-GCST007090	prot-a-1933	|| id:prot-a-1933	0.00852284	28.3585	TRUE	6.32E-07
rs151304595	ebi-a-GCST007090	Knee osteoarthritis || id:ebi-a-GCST007090	prot-a-1933	|| id:prot-a-1933	0.00865771	28.8112	TRUE	3.48E-06
rs16901339	ebi-a-GCST007090	Knee osteoarthritis || id:ebi-a-GCST007090	prot-a-1933	|| id:prot-a-1933	0.00635643	21.104	TRUE	8.48E-06
rs193449	ebi-a-GCST007090	Knee osteoarthritis || id:ebi-a-GCST007090	prot-a-1933	|| id:prot-a-1933	0.00758157	25.2027	TRUE	1.58E-06
rs2201113	ebi-a-GCST007090	Knee osteoarthritis || id:ebi-a-GCST007090	prot-a-1933	|| id:prot-a-1933	0.00753186	25.0362	TRUE	1.08E-06
rs310804	ebi-a-GCST007090	Knee osteoarthritis || id:ebi-a-GCST007090	prot-a-1933	|| id:prot-a-1933	0.00688282	22.8638	TRUE	6.13E-06
rs56012317	ebi-a-GCST007090	Knee osteoarthritis || id:ebi-a-GCST007090	prot-a-1933	|| id:prot-a-1933	0.00962808	32.0718	TRUE	7.56E-08
rs61745454	ebi-a-GCST007090	Knee osteoarthritis || id:ebi-a-GCST007090	prot-a-1933	|| id:prot-a-1933	0.00623568	20.7006	TRUE	8.46E-06
rs62369880	ebi-a-GCST007090	Knee osteoarthritis || id:ebi-a-GCST007090	prot-a-1933	|| id:prot-a-1933	0.00652916	21.6813	TRUE	1.15E-05
rs6940812	ebi-a-GCST007090	Knee osteoarthritis || id:ebi-a-GCST007090	prot-a-1933	|| id:prot-a-1933	0.00779147	25.9059	TRUE	3.52E-06
rs72667580	ebi-a-GCST007090	Knee osteoarthritis || id:ebi-a-GCST007090	prot-a-1933	|| id:prot-a-1933	0.00750297	24.9394	TRUE	9.64E-07
rs72706687	ebi-a-GCST007090	Knee osteoarthritis || id:ebi-a-GCST007090	prot-a-1933	|| id:prot-a-1933	0.00619156	20.5532	TRUE	1.12E-05
rs72809348	ebi-a-GCST007090	Knee osteoarthritis || id:ebi-a-GCST007090	prot-a-1933	|| id:prot-a-1933	0.00728799	24.2196	TRUE	8.40E-06
rs72936874	ebi-a-GCST007090	Knee osteoarthritis || id:ebi-a-GCST007090	prot-a-1933	|| id:prot-a-1933	0.00640608	21.2699	TRUE	1.27E-05
rs7395907	ebi-a-GCST007090	Knee osteoarthritis || id:ebi-a-GCST007090	prot-a-1933	|| id:prot-a-1933	0.00672702	22.3427	TRUE	4.73E-06
rs755869	ebi-a-GCST007090	Knee osteoarthritis || id:ebi-a-GCST007090	prot-a-1933	|| id:prot-a-1933	0.00727495	24.1759	TRUE	1.14E-05
rs77550377	ebi-a-GCST007090	Knee osteoarthritis || id:ebi-a-GCST007090	prot-a-1933	|| id:prot-a-1933	0.00686775	22.8134	TRUE	3.56E-06
rs9405571	ebi-a-GCST007090	Knee osteoarthritis || id:ebi-a-GCST007090	prot-a-1933	|| id:prot-a-1933	0.00625814	20.7756	TRUE	1.03E-05
rs10110330	ebi-a-GCST007091	Osteoarthritis (hip) || id:ebi-a-GCST007091	prot-a-1933	|| id:prot-a-1933	0.00657721	21.8419	TRUE	8.34E-06
rs111862130	ebi-a-GCST007091	Osteoarthritis (hip) || id:ebi-a-GCST007091	prot-a-1933	|| id:prot-a-1933	0.00853007	28.3828	TRUE	2.63E-07
rs112900316	ebi-a-GCST007091	Osteoarthritis (hip) || id:ebi-a-GCST007091	prot-a-1933	|| id:prot-a-1933	0.00624744	20.7399	TRUE	8.02E-06
rs116864786	ebi-a-GCST007091	Osteoarthritis (hip) || id:ebi-a-GCST007091	prot-a-1933	|| id:prot-a-1933	0.00785741	26.1269	TRUE	1.30E-06
rs11695121	ebi-a-GCST007091	Osteoarthritis (hip) || id:ebi-a-GCST007091	prot-a-1933	|| id:prot-a-1933	0.00663468	22.034	TRUE	1.23E-05
rs13039245	ebi-a-GCST007091	Osteoarthritis (hip) || id:ebi-a-GCST007091	prot-a-1933	|| id:prot-a-1933	0.00746021	24.7962	TRUE	8.82E-06
rs149186994	ebi-a-GCST007091	Osteoarthritis (hip) || id:ebi-a-GCST007091	prot-a-1933	|| id:prot-a-1933	0.00852284	28.3585	TRUE	1.19E-06
rs151304595	ebi-a-GCST007091	Osteoarthritis (hip) || id:ebi-a-GCST007091	prot-a-1933	|| id:prot-a-1933	0.00865771	28.8112	TRUE	2.94E-06
rs16901339	ebi-a-GCST007091	Osteoarthritis (hip) || id:ebi-a-GCST007091	prot-a-1933	|| id:prot-a-1933	0.00635643	21.104	TRUE	8.06E-06
rs193449	ebi-a-GCST007091	Osteoarthritis (hip) || id:ebi-a-GCST007091	prot-a-1933	|| id:prot-a-1933	0.00758157	25.2027	TRUE	1.51E-06
rs2201113	ebi-a-GCST007091	Osteoarthritis (hip) || id:ebi-a-GCST007091	prot-a-1933	|| id:prot-a-1933	0.00753186	25.0362	TRUE	1.68E-06
rs310804	ebi-a-GCST007091	Osteoarthritis (hip) || id:ebi-a-GCST007091	prot-a-1933	|| id:prot-a-1933	0.00688282	22.8638	TRUE	6.58E-06
rs56012317	ebi-a-GCST007091	Osteoarthritis (hip) || id:ebi-a-GCST007091	prot-a-1933	|| id:prot-a-1933	0.00962808	32.0718	TRUE	1.11E-07
rs61745454	ebi-a-GCST007091	Osteoarthritis (hip) || id:ebi-a-GCST007091	prot-a-1933	|| id:prot-a-1933	0.00623568	20.7006	TRUE	1.12E-05
rs62369880	ebi-a-GCST007091	Osteoarthritis (hip) || id:ebi-a-GCST007091	prot-a-1933	|| id:prot-a-1933	0.00652916	21.6813	TRUE	1.25E-05
rs6940812	ebi-a-GCST007091	Osteoarthritis (hip) || id:ebi-a-GCST007091	prot-a-1933	|| id:prot-a-1933	0.00779147	25.9059	TRUE	3.87E-06
rs72667580	ebi-a-GCST007091	Osteoarthritis (hip) || id:ebi-a-GCST007091	prot-a-1933	|| id:prot-a-1933	0.00750297	24.9394	TRUE	9.73E-07
rs72706687	ebi-a-GCST007091	Osteoarthritis (hip) || id:ebi-a-GCST007091	prot-a-1933	|| id:prot-a-1933	0.00619156	20.5532	TRUE	8.95E-06
rs72809348	ebi-a-GCST007091	Osteoarthritis (hip) || id:ebi-a-GCST007091	prot-a-1933	|| id:prot-a-1933	0.00728799	24.2196	TRUE	5.86E-06
rs72936874	ebi-a-GCST007091	Osteoarthritis (hip) || id:ebi-a-GCST007091	prot-a-1933	|| id:prot-a-1933	0.00640608	21.2699	TRUE	1.08E-05
rs7395907	ebi-a-GCST007091	Osteoarthritis (hip) || id:ebi-a-GCST007091	prot-a-1933	|| id:prot-a-1933	0.00672702	22.3427	TRUE	8.16E-06
rs755869	ebi-a-GCST007091	Osteoarthritis (hip) || id:ebi-a-GCST007091	prot-a-1933	|| id:prot-a-1933	0.00727495	24.1759	TRUE	6.81E-06
rs77550377	ebi-a-GCST007091	Osteoarthritis (hip) || id:ebi-a-GCST007091	prot-a-1933	|| id:prot-a-1933	0.00686775	22.8134	TRUE	2.79E-06
rs9405571	ebi-a-GCST007091	Osteoarthritis (hip) || id:ebi-a-GCST007091	prot-a-1933	|| id:prot-a-1933	0.00625814	20.7756	TRUE	1.37E-05
rs10110330	ebi-a-GCST90013881	Osteoarthritis (Firth correction) || id:ebi-a-GCST90013881	prot-a-1933	|| id:prot-a-1933	0.00657721	21.8419	TRUE	1.38E-05
rs111862130	ebi-a-GCST90013881	Osteoarthritis (Firth correction) || id:ebi-a-GCST90013881	prot-a-1933	|| id:prot-a-1933	0.00853007	28.3828	TRUE	3.29E-07
rs112900316	ebi-a-GCST90013881	Osteoarthritis (Firth correction) || id:ebi-a-GCST90013881	prot-a-1933	|| id:prot-a-1933	0.00624744	20.7399	TRUE	9.53E-06
rs116864786	ebi-a-GCST90013881	Osteoarthritis (Firth correction) || id:ebi-a-GCST90013881	prot-a-1933	|| id:prot-a-1933	0.00785741	26.1269	TRUE	1.10E-06
rs13039245	ebi-a-GCST90013881	Osteoarthritis (Firth correction) || id:ebi-a-GCST90013881	prot-a-1933	|| id:prot-a-1933	0.00746021	24.7962	TRUE	1.14E-05
rs149186994	ebi-a-GCST90013881	Osteoarthritis (Firth correction) || id:ebi-a-GCST90013881	prot-a-1933	|| id:prot-a-1933	0.00852284	28.3585	TRUE	8.46E-07
rs151304595	ebi-a-GCST90013881	Osteoarthritis (Firth correction) || id:ebi-a-GCST90013881	prot-a-1933	|| id:prot-a-1933	0.00865771	28.8112	TRUE	1.61E-06
rs16901339	ebi-a-GCST90013881	Osteoarthritis (Firth correction) || id:ebi-a-GCST90013881	prot-a-1933	|| id:prot-a-1933	0.00635643	21.104	TRUE	8.82E-06
rs193449	ebi-a-GCST90013881	Osteoarthritis (Firth correction) || id:ebi-a-GCST90013881	prot-a-1933	|| id:prot-a-1933	0.00758157	25.2027	TRUE	2.96E-06
rs2201113	ebi-a-GCST90013881	Osteoarthritis (Firth correction) || id:ebi-a-GCST90013881	prot-a-1933	|| id:prot-a-1933	0.00753186	25.0362	TRUE	1.03E-06
rs310804	ebi-a-GCST90013881	Osteoarthritis (Firth correction) || id:ebi-a-GCST90013881	prot-a-1933	|| id:prot-a-1933	0.00688282	22.8638	TRUE	5.60E-06
rs56012317	ebi-a-GCST90013881	Osteoarthritis (Firth correction) || id:ebi-a-GCST90013881	prot-a-1933	|| id:prot-a-1933	0.00962808	32.0718	TRUE	1.03E-07
rs61745454	ebi-a-GCST90013881	Osteoarthritis (Firth correction) || id:ebi-a-GCST90013881	prot-a-1933	|| id:prot-a-1933	0.00623568	20.7006	TRUE	6.65E-06
rs62369880	ebi-a-GCST90013881	Osteoarthritis (Firth correction) || id:ebi-a-GCST90013881	prot-a-1933	|| id:prot-a-1933	0.00652916	21.6813	TRUE	1.73E-05
rs6940812	ebi-a-GCST90013881	Osteoarthritis (Firth correction) || id:ebi-a-GCST90013881	prot-a-1933	|| id:prot-a-1933	0.00779147	25.9059	TRUE	2.58E-06
rs72667580	ebi-a-GCST90013881	Osteoarthritis (Firth correction) || id:ebi-a-GCST90013881	prot-a-1933	|| id:prot-a-1933	0.00750297	24.9394	TRUE	1.08E-06
rs72809348	ebi-a-GCST90013881	Osteoarthritis (Firth correction) || id:ebi-a-GCST90013881	prot-a-1933	|| id:prot-a-1933	0.00728799	24.2196	TRUE	6.85E-06
rs72936874	ebi-a-GCST90013881	Osteoarthritis (Firth correction) || id:ebi-a-GCST90013881	prot-a-1933	|| id:prot-a-1933	0.00640608	21.2699	TRUE	8.46E-06
rs7395907	ebi-a-GCST90013881	Osteoarthritis (Firth correction) || id:ebi-a-GCST90013881	prot-a-1933	|| id:prot-a-1933	0.00672702	22.3427	TRUE	5.18E-06
rs755869	ebi-a-GCST90013881	Osteoarthritis (Firth correction) || id:ebi-a-GCST90013881	prot-a-1933	|| id:prot-a-1933	0.00727495	24.1759	TRUE	8.56E-06
rs9405571	ebi-a-GCST90013881	Osteoarthritis (Firth correction) || id:ebi-a-GCST90013881	prot-a-1933	|| id:prot-a-1933	0.00625814	20.7756	TRUE	8.84E-06
rs10110330	ebi-a-GCST90013931	Osteoarthritis (SPA correction) || id:ebi-a-GCST90013931	prot-a-1933	|| id:prot-a-1933	0.00657721	21.8419	TRUE	1.38E-05
rs111862130	ebi-a-GCST90013931	Osteoarthritis (SPA correction) || id:ebi-a-GCST90013931	prot-a-1933	|| id:prot-a-1933	0.00853007	28.3828	TRUE	3.29E-07
rs112900316	ebi-a-GCST90013931	Osteoarthritis (SPA correction) || id:ebi-a-GCST90013931	prot-a-1933	|| id:prot-a-1933	0.00624744	20.7399	TRUE	9.53E-06
rs116864786	ebi-a-GCST90013931	Osteoarthritis (SPA correction) || id:ebi-a-GCST90013931	prot-a-1933	|| id:prot-a-1933	0.00785741	26.1269	TRUE	1.10E-06
rs13039245	ebi-a-GCST90013931	Osteoarthritis (SPA correction) || id:ebi-a-GCST90013931	prot-a-1933	|| id:prot-a-1933	0.00746021	24.7962	TRUE	1.14E-05
rs149186994	ebi-a-GCST90013931	Osteoarthritis (SPA correction) || id:ebi-a-GCST90013931	prot-a-1933	|| id:prot-a-1933	0.00852284	28.3585	TRUE	8.46E-07
rs151304595	ebi-a-GCST90013931	Osteoarthritis (SPA correction) || id:ebi-a-GCST90013931	prot-a-1933	|| id:prot-a-1933	0.00865771	28.8112	TRUE	1.61E-06
rs16901339	ebi-a-GCST90013931	Osteoarthritis (SPA correction) || id:ebi-a-GCST90013931	prot-a-1933	|| id:prot-a-1933	0.00635643	21.104	TRUE	8.82E-06
rs193449	ebi-a-GCST90013931	Osteoarthritis (SPA correction) || id:ebi-a-GCST90013931	prot-a-1933	|| id:prot-a-1933	0.00758157	25.2027	TRUE	2.96E-06
rs2201113	ebi-a-GCST90013931	Osteoarthritis (SPA correction) || id:ebi-a-GCST90013931	prot-a-1933	|| id:prot-a-1933	0.00753186	25.0362	TRUE	1.03E-06
rs310804	ebi-a-GCST90013931	Osteoarthritis (SPA correction) || id:ebi-a-GCST90013931	prot-a-1933	|| id:prot-a-1933	0.00688282	22.8638	TRUE	5.60E-06
rs56012317	ebi-a-GCST90013931	Osteoarthritis (SPA correction) || id:ebi-a-GCST90013931	prot-a-1933	|| id:prot-a-1933	0.00962808	32.0718	TRUE	1.03E-07
rs61745454	ebi-a-GCST90013931	Osteoarthritis (SPA correction) || id:ebi-a-GCST90013931	prot-a-1933	|| id:prot-a-1933	0.00623568	20.7006	TRUE	6.65E-06
rs62369880	ebi-a-GCST90013931	Osteoarthritis (SPA correction) || id:ebi-a-GCST90013931	prot-a-1933	|| id:prot-a-1933	0.00652916	21.6813	TRUE	1.73E-05
rs6940812	ebi-a-GCST90013931	Osteoarthritis (SPA correction) || id:ebi-a-GCST90013931	prot-a-1933	|| id:prot-a-1933	0.00779147	25.9059	TRUE	2.58E-06
rs72667580	ebi-a-GCST90013931	Osteoarthritis (SPA correction) || id:ebi-a-GCST90013931	prot-a-1933	|| id:prot-a-1933	0.00750297	24.9394	TRUE	1.08E-06
rs72809348	ebi-a-GCST90013931	Osteoarthritis (SPA correction) || id:ebi-a-GCST90013931	prot-a-1933	|| id:prot-a-1933	0.00728799	24.2196	TRUE	6.85E-06
rs72936874	ebi-a-GCST90013931	Osteoarthritis (SPA correction) || id:ebi-a-GCST90013931	prot-a-1933	|| id:prot-a-1933	0.00640608	21.2699	TRUE	8.46E-06
rs7395907	ebi-a-GCST90013931	Osteoarthritis (SPA correction) || id:ebi-a-GCST90013931	prot-a-1933	|| id:prot-a-1933	0.00672702	22.3427	TRUE	5.18E-06
rs755869	ebi-a-GCST90013931	Osteoarthritis (SPA correction) || id:ebi-a-GCST90013931	prot-a-1933	|| id:prot-a-1933	0.00727495	24.1759	TRUE	8.56E-06
rs9405571	ebi-a-GCST90013931	Osteoarthritis (SPA correction) || id:ebi-a-GCST90013931	prot-a-1933	|| id:prot-a-1933	0.00625814	20.7756	TRUE	8.84E-06
rs10110330	ebi-a-GCST90038686	Osteoarthritis || id:ebi-a-GCST90038686	prot-a-1933	|| id:prot-a-1933	0.00657721	21.8419	TRUE	1.18E-05
rs111862130	ebi-a-GCST90038686	Osteoarthritis || id:ebi-a-GCST90038686	prot-a-1933	|| id:prot-a-1933	0.00853007	28.3828	TRUE	4.18E-07
rs112900316	ebi-a-GCST90038686	Osteoarthritis || id:ebi-a-GCST90038686	prot-a-1933	|| id:prot-a-1933	0.00624744	20.7399	TRUE	9.78E-06
rs116864786	ebi-a-GCST90038686	Osteoarthritis || id:ebi-a-GCST90038686	prot-a-1933	|| id:prot-a-1933	0.00785741	26.1269	TRUE	1.32E-06
rs11695121	ebi-a-GCST90038686	Osteoarthritis || id:ebi-a-GCST90038686	prot-a-1933	|| id:prot-a-1933	0.00663468	22.034	TRUE	7.51E-06
rs13039245	ebi-a-GCST90038686	Osteoarthritis || id:ebi-a-GCST90038686	prot-a-1933	|| id:prot-a-1933	0.00746021	24.7962	TRUE	9.05E-06
rs149186994	ebi-a-GCST90038686	Osteoarthritis || id:ebi-a-GCST90038686	prot-a-1933	|| id:prot-a-1933	0.00852284	28.3585	TRUE	6.98E-07
rs151304595	ebi-a-GCST90038686	Osteoarthritis || id:ebi-a-GCST90038686	prot-a-1933	|| id:prot-a-1933	0.00865771	28.8112	TRUE	1.78E-06
rs16901339	ebi-a-GCST90038686	Osteoarthritis || id:ebi-a-GCST90038686	prot-a-1933	|| id:prot-a-1933	0.00635643	21.104	TRUE	1.04E-05
rs193449	ebi-a-GCST90038686	Osteoarthritis || id:ebi-a-GCST90038686	prot-a-1933	|| id:prot-a-1933	0.00758157	25.2027	TRUE	4.01E-06
rs2201113	ebi-a-GCST90038686	Osteoarthritis || id:ebi-a-GCST90038686	prot-a-1933	|| id:prot-a-1933	0.00753186	25.0362	TRUE	1.21E-06
rs310804	ebi-a-GCST90038686	Osteoarthritis || id:ebi-a-GCST90038686	prot-a-1933	|| id:prot-a-1933	0.00688282	22.8638	TRUE	7.51E-06
rs56012317	ebi-a-GCST90038686	Osteoarthritis || id:ebi-a-GCST90038686	prot-a-1933	|| id:prot-a-1933	0.00962808	32.0718	TRUE	8.90E-08
rs61745454	ebi-a-GCST90038686	Osteoarthritis || id:ebi-a-GCST90038686	prot-a-1933	|| id:prot-a-1933	0.00623568	20.7006	TRUE	8.20E-06
rs62369880	ebi-a-GCST90038686	Osteoarthritis || id:ebi-a-GCST90038686	prot-a-1933	|| id:prot-a-1933	0.00652916	21.6813	TRUE	1.69E-05
rs6940812	ebi-a-GCST90038686	Osteoarthritis || id:ebi-a-GCST90038686	prot-a-1933	|| id:prot-a-1933	0.00779147	25.9059	TRUE	4.04E-06
rs72667580	ebi-a-GCST90038686	Osteoarthritis || id:ebi-a-GCST90038686	prot-a-1933	|| id:prot-a-1933	0.00750297	24.9394	TRUE	8.70E-07
rs72706687	ebi-a-GCST90038686	Osteoarthritis || id:ebi-a-GCST90038686	prot-a-1933	|| id:prot-a-1933	0.00619156	20.5532	TRUE	1.22E-05
rs72936874	ebi-a-GCST90038686	Osteoarthritis || id:ebi-a-GCST90038686	prot-a-1933	|| id:prot-a-1933	0.00640608	21.2699	TRUE	7.78E-06
rs7395907	ebi-a-GCST90038686	Osteoarthritis || id:ebi-a-GCST90038686	prot-a-1933	|| id:prot-a-1933	0.00672702	22.3427	TRUE	5.18E-06
rs755869	ebi-a-GCST90038686	Osteoarthritis || id:ebi-a-GCST90038686	prot-a-1933	|| id:prot-a-1933	0.00727495	24.1759	TRUE	8.98E-06
rs77550377	ebi-a-GCST90038686	Osteoarthritis || id:ebi-a-GCST90038686	prot-a-1933	|| id:prot-a-1933	0.00686775	22.8134	TRUE	3.41E-06
rs9405571	ebi-a-GCST90038686	Osteoarthritis || id:ebi-a-GCST90038686	prot-a-1933	|| id:prot-a-1933	0.00625814	20.7756	TRUE	8.52E-06
rs1125479	ebi-a-GCST005810	Osteoarthritis of the hip (hospital diagnosed) || id:ebi-a-GCST005810	prot-a-375	|| id:prot-a-375	0.0066544	22.0999	TRUE	0.000115044
rs117508509	ebi-a-GCST005810	Osteoarthritis of the hip (hospital diagnosed) || id:ebi-a-GCST005810	prot-a-375	|| id:prot-a-375	0.00668025	22.1864	TRUE	0.00195197
rs118010373	ebi-a-GCST005810	Osteoarthritis of the hip (hospital diagnosed) || id:ebi-a-GCST005810	prot-a-375	|| id:prot-a-375	0.00635664	21.1047	TRUE	0.000207673
rs12598901	ebi-a-GCST005810	Osteoarthritis of the hip (hospital diagnosed) || id:ebi-a-GCST005810	prot-a-375	|| id:prot-a-375	0.00752324	25.0073	TRUE	0.000327406
rs142085129	ebi-a-GCST005810	Osteoarthritis of the hip (hospital diagnosed) || id:ebi-a-GCST005810	prot-a-375	|| id:prot-a-375	0.00815191	27.1142	TRUE	0.00014351
rs144868856	ebi-a-GCST005810	Osteoarthritis of the hip (hospital diagnosed) || id:ebi-a-GCST005810	prot-a-375	|| id:prot-a-375	0.00771716	25.6569	TRUE	0.000131611
rs146963834	ebi-a-GCST005810	Osteoarthritis of the hip (hospital diagnosed) || id:ebi-a-GCST005810	prot-a-375	|| id:prot-a-375	0.00748598	24.8825	TRUE	0.000616065
rs147558379	ebi-a-GCST005810	Osteoarthritis of the hip (hospital diagnosed) || id:ebi-a-GCST005810	prot-a-375	|| id:prot-a-375	0.00663213	22.0255	TRUE	0.000207557
rs17182461	ebi-a-GCST005810	Osteoarthritis of the hip (hospital diagnosed) || id:ebi-a-GCST005810	prot-a-375	|| id:prot-a-375	0.00830262	27.6196	TRUE	7.49E-05
rs1960612	ebi-a-GCST005810	Osteoarthritis of the hip (hospital diagnosed) || id:ebi-a-GCST005810	prot-a-375	|| id:prot-a-375	0.00698258	23.1975	TRUE	0.000381142
rs236381	ebi-a-GCST005810	Osteoarthritis of the hip (hospital diagnosed) || id:ebi-a-GCST005810	prot-a-375	|| id:prot-a-375	0.00574777	19.0715	TRUE	0.000992283
rs2686334	ebi-a-GCST005810	Osteoarthritis of the hip (hospital diagnosed) || id:ebi-a-GCST005810	prot-a-375	|| id:prot-a-375	0.00737166	24.4997	TRUE	2.32E-05
rs2865369	ebi-a-GCST005810	Osteoarthritis of the hip (hospital diagnosed) || id:ebi-a-GCST005810	prot-a-375	|| id:prot-a-375	0.00630313	20.9259	TRUE	7.35E-05
rs35519714	ebi-a-GCST005810	Osteoarthritis of the hip (hospital diagnosed) || id:ebi-a-GCST005810	prot-a-375	|| id:prot-a-375	0.00645108	21.4203	TRUE	0.000190194
rs35545453	ebi-a-GCST005810	Osteoarthritis of the hip (hospital diagnosed) || id:ebi-a-GCST005810	prot-a-375	|| id:prot-a-375	0.00755183	25.1031	TRUE	2.18E-05
rs535713258	ebi-a-GCST005810	Osteoarthritis of the hip (hospital diagnosed) || id:ebi-a-GCST005810	prot-a-375	|| id:prot-a-375	0.00845026	28.115	TRUE	0.000105324
rs551794	ebi-a-GCST005810	Osteoarthritis of the hip (hospital diagnosed) || id:ebi-a-GCST005810	prot-a-375	|| id:prot-a-375	0.0067897	22.5523	TRUE	9.93E-05
rs7125089	ebi-a-GCST005810	Osteoarthritis of the hip (hospital diagnosed) || id:ebi-a-GCST005810	prot-a-375	|| id:prot-a-375	0.00639166	21.2217	TRUE	7.28E-05
rs7214294	ebi-a-GCST005810	Osteoarthritis of the hip (hospital diagnosed) || id:ebi-a-GCST005810	prot-a-375	|| id:prot-a-375	0.00757899	25.194	TRUE	1.76E-05
rs72684325	ebi-a-GCST005810	Osteoarthritis of the hip (hospital diagnosed) || id:ebi-a-GCST005810	prot-a-375	|| id:prot-a-375	0.00761647	25.3196	TRUE	4.30E-05
rs7477363	ebi-a-GCST005810	Osteoarthritis of the hip (hospital diagnosed) || id:ebi-a-GCST005810	prot-a-375	|| id:prot-a-375	0.00764219	25.4057	TRUE	0.000285208
rs7688706	ebi-a-GCST005810	Osteoarthritis of the hip (hospital diagnosed) || id:ebi-a-GCST005810	prot-a-375	|| id:prot-a-375	0.00647217	21.4908	TRUE	0.000521092
rs76893887	ebi-a-GCST005810	Osteoarthritis of the hip (hospital diagnosed) || id:ebi-a-GCST005810	prot-a-375	|| id:prot-a-375	0.00855017	28.4503	TRUE	9.70E-05
rs78985466	ebi-a-GCST005810	Osteoarthritis of the hip (hospital diagnosed) || id:ebi-a-GCST005810	prot-a-375	|| id:prot-a-375	0.00682002	22.6538	TRUE	0.00105112
rs1125479	ebi-a-GCST005813	Osteoarthritis of the knee (hospital diagnosed) || id:ebi-a-GCST005813	prot-a-375	|| id:prot-a-375	0.0066544	22.0999	TRUE	3.43E-05
rs117508509	ebi-a-GCST005813	Osteoarthritis of the knee (hospital diagnosed) || id:ebi-a-GCST005813	prot-a-375	|| id:prot-a-375	0.00668025	22.1864	TRUE	0.000171833
rs118010373	ebi-a-GCST005813	Osteoarthritis of the knee (hospital diagnosed) || id:ebi-a-GCST005813	prot-a-375	|| id:prot-a-375	0.00635664	21.1047	TRUE	0.000173567
rs12598901	ebi-a-GCST005813	Osteoarthritis of the knee (hospital diagnosed) || id:ebi-a-GCST005813	prot-a-375	|| id:prot-a-375	0.00752324	25.0073	TRUE	2.52E-05
rs142085129	ebi-a-GCST005813	Osteoarthritis of the knee (hospital diagnosed) || id:ebi-a-GCST005813	prot-a-375	|| id:prot-a-375	0.00815191	27.1142	TRUE	0.000663048
rs144868856	ebi-a-GCST005813	Osteoarthritis of the knee (hospital diagnosed) || id:ebi-a-GCST005813	prot-a-375	|| id:prot-a-375	0.00771716	25.6569	TRUE	3.12E-05
rs146963834	ebi-a-GCST005813	Osteoarthritis of the knee (hospital diagnosed) || id:ebi-a-GCST005813	prot-a-375	|| id:prot-a-375	0.00748598	24.8825	TRUE	9.80E-05
rs147558379	ebi-a-GCST005813	Osteoarthritis of the knee (hospital diagnosed) || id:ebi-a-GCST005813	prot-a-375	|| id:prot-a-375	0.00663213	22.0255	TRUE	7.02E-05
rs17182461	ebi-a-GCST005813	Osteoarthritis of the knee (hospital diagnosed) || id:ebi-a-GCST005813	prot-a-375	|| id:prot-a-375	0.00830262	27.6196	TRUE	0.00013279
rs1960612	ebi-a-GCST005813	Osteoarthritis of the knee (hospital diagnosed) || id:ebi-a-GCST005813	prot-a-375	|| id:prot-a-375	0.00698258	23.1975	TRUE	5.46E-05
rs236381	ebi-a-GCST005813	Osteoarthritis of the knee (hospital diagnosed) || id:ebi-a-GCST005813	prot-a-375	|| id:prot-a-375	0.00574777	19.0715	TRUE	9.70E-05
rs2686334	ebi-a-GCST005813	Osteoarthritis of the knee (hospital diagnosed) || id:ebi-a-GCST005813	prot-a-375	|| id:prot-a-375	0.00737166	24.4997	TRUE	1.80E-05
rs2865369	ebi-a-GCST005813	Osteoarthritis of the knee (hospital diagnosed) || id:ebi-a-GCST005813	prot-a-375	|| id:prot-a-375	0.00630313	20.9259	TRUE	7.47E-05
rs35519714	ebi-a-GCST005813	Osteoarthritis of the knee (hospital diagnosed) || id:ebi-a-GCST005813	prot-a-375	|| id:prot-a-375	0.00645108	21.4203	TRUE	4.22E-05
rs35545453	ebi-a-GCST005813	Osteoarthritis of the knee (hospital diagnosed) || id:ebi-a-GCST005813	prot-a-375	|| id:prot-a-375	0.00755183	25.1031	TRUE	2.61E-05
rs535713258	ebi-a-GCST005813	Osteoarthritis of the knee (hospital diagnosed) || id:ebi-a-GCST005813	prot-a-375	|| id:prot-a-375	0.00845026	28.115	TRUE	1.36E-05
rs551794	ebi-a-GCST005813	Osteoarthritis of the knee (hospital diagnosed) || id:ebi-a-GCST005813	prot-a-375	|| id:prot-a-375	0.0067897	22.5523	TRUE	2.30E-05
rs7125089	ebi-a-GCST005813	Osteoarthritis of the knee (hospital diagnosed) || id:ebi-a-GCST005813	prot-a-375	|| id:prot-a-375	0.00639166	21.2217	TRUE	0.000152886
rs7214294	ebi-a-GCST005813	Osteoarthritis of the knee (hospital diagnosed) || id:ebi-a-GCST005813	prot-a-375	|| id:prot-a-375	0.00757899	25.194	TRUE	2.97E-05
rs72684325	ebi-a-GCST005813	Osteoarthritis of the knee (hospital diagnosed) || id:ebi-a-GCST005813	prot-a-375	|| id:prot-a-375	0.00761647	25.3196	TRUE	6.22E-05
rs7477363	ebi-a-GCST005813	Osteoarthritis of the knee (hospital diagnosed) || id:ebi-a-GCST005813	prot-a-375	|| id:prot-a-375	0.00764219	25.4057	TRUE	2.53E-05
rs7688706	ebi-a-GCST005813	Osteoarthritis of the knee (hospital diagnosed) || id:ebi-a-GCST005813	prot-a-375	|| id:prot-a-375	0.00647217	21.4908	TRUE	7.25E-05
rs76893887	ebi-a-GCST005813	Osteoarthritis of the knee (hospital diagnosed) || id:ebi-a-GCST005813	prot-a-375	|| id:prot-a-375	0.00855017	28.4503	TRUE	8.20E-05
rs78985466	ebi-a-GCST005813	Osteoarthritis of the knee (hospital diagnosed) || id:ebi-a-GCST005813	prot-a-375	|| id:prot-a-375	0.00682002	22.6538	TRUE	1.94E-05
rs1125479	ebi-a-GCST005814	Osteoarthritis (hospital diagnosed) || id:ebi-a-GCST005814	prot-a-375	|| id:prot-a-375	0.0066544	22.0999	TRUE	2.87E-05
rs117508509	ebi-a-GCST005814	Osteoarthritis (hospital diagnosed) || id:ebi-a-GCST005814	prot-a-375	|| id:prot-a-375	0.00668025	22.1864	TRUE	1.47E-05
rs118010373	ebi-a-GCST005814	Osteoarthritis (hospital diagnosed) || id:ebi-a-GCST005814	prot-a-375	|| id:prot-a-375	0.00635664	21.1047	TRUE	2.16E-05
rs12598901	ebi-a-GCST005814	Osteoarthritis (hospital diagnosed) || id:ebi-a-GCST005814	prot-a-375	|| id:prot-a-375	0.00752324	25.0073	TRUE	4.00E-06
rs142085129	ebi-a-GCST005814	Osteoarthritis (hospital diagnosed) || id:ebi-a-GCST005814	prot-a-375	|| id:prot-a-375	0.00815191	27.1142	TRUE	2.06E-05
rs144868856	ebi-a-GCST005814	Osteoarthritis (hospital diagnosed) || id:ebi-a-GCST005814	prot-a-375	|| id:prot-a-375	0.00771716	25.6569	TRUE	4.76E-05
rs146963834	ebi-a-GCST005814	Osteoarthritis (hospital diagnosed) || id:ebi-a-GCST005814	prot-a-375	|| id:prot-a-375	0.00748598	24.8825	TRUE	1.07E-05
rs147558379	ebi-a-GCST005814	Osteoarthritis (hospital diagnosed) || id:ebi-a-GCST005814	prot-a-375	|| id:prot-a-375	0.00663213	22.0255	TRUE	5.80E-05
rs17182461	ebi-a-GCST005814	Osteoarthritis (hospital diagnosed) || id:ebi-a-GCST005814	prot-a-375	|| id:prot-a-375	0.00830262	27.6196	TRUE	1.58E-05
rs1960612	ebi-a-GCST005814	Osteoarthritis (hospital diagnosed) || id:ebi-a-GCST005814	prot-a-375	|| id:prot-a-375	0.00698258	23.1975	TRUE	1.32E-05
rs236381	ebi-a-GCST005814	Osteoarthritis (hospital diagnosed) || id:ebi-a-GCST005814	prot-a-375	|| id:prot-a-375	0.00574777	19.0715	TRUE	3.84E-05
rs2686334	ebi-a-GCST005814	Osteoarthritis (hospital diagnosed) || id:ebi-a-GCST005814	prot-a-375	|| id:prot-a-375	0.00737166	24.4997	TRUE	4.45E-06
rs2865369	ebi-a-GCST005814	Osteoarthritis (hospital diagnosed) || id:ebi-a-GCST005814	prot-a-375	|| id:prot-a-375	0.00630313	20.9259	TRUE	1.82E-05
rs35519714	ebi-a-GCST005814	Osteoarthritis (hospital diagnosed) || id:ebi-a-GCST005814	prot-a-375	|| id:prot-a-375	0.00645108	21.4203	TRUE	2.38E-05
rs35545453	ebi-a-GCST005814	Osteoarthritis (hospital diagnosed) || id:ebi-a-GCST005814	prot-a-375	|| id:prot-a-375	0.00755183	25.1031	TRUE	4.86E-06
rs535713258	ebi-a-GCST005814	Osteoarthritis (hospital diagnosed) || id:ebi-a-GCST005814	prot-a-375	|| id:prot-a-375	0.00845026	28.115	TRUE	3.21E-06
rs551794	ebi-a-GCST005814	Osteoarthritis (hospital diagnosed) || id:ebi-a-GCST005814	prot-a-375	|| id:prot-a-375	0.0067897	22.5523	TRUE	1.11E-05
rs7125089	ebi-a-GCST005814	Osteoarthritis (hospital diagnosed) || id:ebi-a-GCST005814	prot-a-375	|| id:prot-a-375	0.00639166	21.2217	TRUE	1.27E-05
rs7214294	ebi-a-GCST005814	Osteoarthritis (hospital diagnosed) || id:ebi-a-GCST005814	prot-a-375	|| id:prot-a-375	0.00757899	25.194	TRUE	3.37E-06
rs72684325	ebi-a-GCST005814	Osteoarthritis (hospital diagnosed) || id:ebi-a-GCST005814	prot-a-375	|| id:prot-a-375	0.00761647	25.3196	TRUE	6.38E-06
rs7477363	ebi-a-GCST005814	Osteoarthritis (hospital diagnosed) || id:ebi-a-GCST005814	prot-a-375	|| id:prot-a-375	0.00764219	25.4057	TRUE	4.33E-05
rs7688706	ebi-a-GCST005814	Osteoarthritis (hospital diagnosed) || id:ebi-a-GCST005814	prot-a-375	|| id:prot-a-375	0.00647217	21.4908	TRUE	1.18E-05
rs76893887	ebi-a-GCST005814	Osteoarthritis (hospital diagnosed) || id:ebi-a-GCST005814	prot-a-375	|| id:prot-a-375	0.00855017	28.4503	TRUE	2.20E-05
rs78985466	ebi-a-GCST005814	Osteoarthritis (hospital diagnosed) || id:ebi-a-GCST005814	prot-a-375	|| id:prot-a-375	0.00682002	22.6538	TRUE	2.74E-05
rs1125479	ebi-a-GCST007090	Knee osteoarthritis || id:ebi-a-GCST007090	prot-a-375	|| id:prot-a-375	0.0066544	22.0999	TRUE	7.51E-06
rs117508509	ebi-a-GCST007090	Knee osteoarthritis || id:ebi-a-GCST007090	prot-a-375	|| id:prot-a-375	0.00668025	22.1864	TRUE	5.85E-06
rs118010373	ebi-a-GCST007090	Knee osteoarthritis || id:ebi-a-GCST007090	prot-a-375	|| id:prot-a-375	0.00635664	21.1047	TRUE	7.61E-06
rs12598901	ebi-a-GCST007090	Knee osteoarthritis || id:ebi-a-GCST007090	prot-a-375	|| id:prot-a-375	0.00752324	25.0073	TRUE	2.35E-06
rs142085129	ebi-a-GCST007090	Knee osteoarthritis || id:ebi-a-GCST007090	prot-a-375	|| id:prot-a-375	0.00815191	27.1142	TRUE	1.73E-05
rs144868856	ebi-a-GCST007090	Knee osteoarthritis || id:ebi-a-GCST007090	prot-a-375	|| id:prot-a-375	0.00771716	25.6569	TRUE	7.73E-06
rs146963834	ebi-a-GCST007090	Knee osteoarthritis || id:ebi-a-GCST007090	prot-a-375	|| id:prot-a-375	0.00748598	24.8825	TRUE	4.35E-06
rs147558379	ebi-a-GCST007090	Knee osteoarthritis || id:ebi-a-GCST007090	prot-a-375	|| id:prot-a-375	0.00663213	22.0255	TRUE	1.31E-05
rs17182461	ebi-a-GCST007090	Knee osteoarthritis || id:ebi-a-GCST007090	prot-a-375	|| id:prot-a-375	0.00830262	27.6196	TRUE	2.94E-06
rs1960612	ebi-a-GCST007090	Knee osteoarthritis || id:ebi-a-GCST007090	prot-a-375	|| id:prot-a-375	0.00698258	23.1975	TRUE	9.34E-06
rs236381	ebi-a-GCST007090	Knee osteoarthritis || id:ebi-a-GCST007090	prot-a-375	|| id:prot-a-375	0.00574777	19.0715	TRUE	1.57E-05
rs2686334	ebi-a-GCST007090	Knee osteoarthritis || id:ebi-a-GCST007090	prot-a-375	|| id:prot-a-375	0.00737166	24.4997	TRUE	2.30E-06
rs2865369	ebi-a-GCST007090	Knee osteoarthritis || id:ebi-a-GCST007090	prot-a-375	|| id:prot-a-375	0.00630313	20.9259	TRUE	1.66E-05
rs35519714	ebi-a-GCST007090	Knee osteoarthritis || id:ebi-a-GCST007090	prot-a-375	|| id:prot-a-375	0.00645108	21.4203	TRUE	1.25E-05
rs35545453	ebi-a-GCST007090	Knee osteoarthritis || id:ebi-a-GCST007090	prot-a-375	|| id:prot-a-375	0.00755183	25.1031	TRUE	1.31E-06
rs535713258	ebi-a-GCST007090	Knee osteoarthritis || id:ebi-a-GCST007090	prot-a-375	|| id:prot-a-375	0.00845026	28.115	TRUE	2.45E-06
rs551794	ebi-a-GCST007090	Knee osteoarthritis || id:ebi-a-GCST007090	prot-a-375	|| id:prot-a-375	0.0067897	22.5523	TRUE	3.97E-06
rs7125089	ebi-a-GCST007090	Knee osteoarthritis || id:ebi-a-GCST007090	prot-a-375	|| id:prot-a-375	0.00639166	21.2217	TRUE	7.00E-06
rs7214294	ebi-a-GCST007090	Knee osteoarthritis || id:ebi-a-GCST007090	prot-a-375	|| id:prot-a-375	0.00757899	25.194	TRUE	1.95E-06
rs72684325	ebi-a-GCST007090	Knee osteoarthritis || id:ebi-a-GCST007090	prot-a-375	|| id:prot-a-375	0.00761647	25.3196	TRUE	4.70E-06
rs7477363	ebi-a-GCST007090	Knee osteoarthritis || id:ebi-a-GCST007090	prot-a-375	|| id:prot-a-375	0.00764219	25.4057	TRUE	3.68E-06
rs7688706	ebi-a-GCST007090	Knee osteoarthritis || id:ebi-a-GCST007090	prot-a-375	|| id:prot-a-375	0.00647217	21.4908	TRUE	5.22E-06
rs76893887	ebi-a-GCST007090	Knee osteoarthritis || id:ebi-a-GCST007090	prot-a-375	|| id:prot-a-375	0.00855017	28.4503	TRUE	3.98E-06
rs78985466	ebi-a-GCST007090	Knee osteoarthritis || id:ebi-a-GCST007090	prot-a-375	|| id:prot-a-375	0.00682002	22.6538	TRUE	8.86E-06
rs1125479	ebi-a-GCST007091	Osteoarthritis (hip) || id:ebi-a-GCST007091	prot-a-375	|| id:prot-a-375	0.0066544	22.0999	TRUE	4.82E-06
rs117508509	ebi-a-GCST007091	Osteoarthritis (hip) || id:ebi-a-GCST007091	prot-a-375	|| id:prot-a-375	0.00668025	22.1864	TRUE	5.52E-06
rs118010373	ebi-a-GCST007091	Osteoarthritis (hip) || id:ebi-a-GCST007091	prot-a-375	|| id:prot-a-375	0.00635664	21.1047	TRUE	8.12E-06
rs12598901	ebi-a-GCST007091	Osteoarthritis (hip) || id:ebi-a-GCST007091	prot-a-375	|| id:prot-a-375	0.00752324	25.0073	TRUE	2.52E-06
rs142085129	ebi-a-GCST007091	Osteoarthritis (hip) || id:ebi-a-GCST007091	prot-a-375	|| id:prot-a-375	0.00815191	27.1142	TRUE	1.52E-05
rs144868856	ebi-a-GCST007091	Osteoarthritis (hip) || id:ebi-a-GCST007091	prot-a-375	|| id:prot-a-375	0.00771716	25.6569	TRUE	8.10E-06
rs146963834	ebi-a-GCST007091	Osteoarthritis (hip) || id:ebi-a-GCST007091	prot-a-375	|| id:prot-a-375	0.00748598	24.8825	TRUE	4.34E-06
rs147558379	ebi-a-GCST007091	Osteoarthritis (hip) || id:ebi-a-GCST007091	prot-a-375	|| id:prot-a-375	0.00663213	22.0255	TRUE	1.86E-05
rs17182461	ebi-a-GCST007091	Osteoarthritis (hip) || id:ebi-a-GCST007091	prot-a-375	|| id:prot-a-375	0.00830262	27.6196	TRUE	2.44E-06
rs1960612	ebi-a-GCST007091	Osteoarthritis (hip) || id:ebi-a-GCST007091	prot-a-375	|| id:prot-a-375	0.00698258	23.1975	TRUE	8.26E-06
rs236381	ebi-a-GCST007091	Osteoarthritis (hip) || id:ebi-a-GCST007091	prot-a-375	|| id:prot-a-375	0.00574777	19.0715	TRUE	1.51E-05
rs2686334	ebi-a-GCST007091	Osteoarthritis (hip) || id:ebi-a-GCST007091	prot-a-375	|| id:prot-a-375	0.00737166	24.4997	TRUE	2.08E-06
rs2865369	ebi-a-GCST007091	Osteoarthritis (hip) || id:ebi-a-GCST007091	prot-a-375	|| id:prot-a-375	0.00630313	20.9259	TRUE	9.18E-06
rs35519714	ebi-a-GCST007091	Osteoarthritis (hip) || id:ebi-a-GCST007091	prot-a-375	|| id:prot-a-375	0.00645108	21.4203	TRUE	1.07E-05
rs35545453	ebi-a-GCST007091	Osteoarthritis (hip) || id:ebi-a-GCST007091	prot-a-375	|| id:prot-a-375	0.00755183	25.1031	TRUE	1.36E-06
rs535713258	ebi-a-GCST007091	Osteoarthritis (hip) || id:ebi-a-GCST007091	prot-a-375	|| id:prot-a-375	0.00845026	28.115	TRUE	2.29E-06
rs551794	ebi-a-GCST007091	Osteoarthritis (hip) || id:ebi-a-GCST007091	prot-a-375	|| id:prot-a-375	0.0067897	22.5523	TRUE	2.54E-06
rs7125089	ebi-a-GCST007091	Osteoarthritis (hip) || id:ebi-a-GCST007091	prot-a-375	|| id:prot-a-375	0.00639166	21.2217	TRUE	1.52E-05
rs7214294	ebi-a-GCST007091	Osteoarthritis (hip) || id:ebi-a-GCST007091	prot-a-375	|| id:prot-a-375	0.00757899	25.194	TRUE	2.22E-06
rs72684325	ebi-a-GCST007091	Osteoarthritis (hip) || id:ebi-a-GCST007091	prot-a-375	|| id:prot-a-375	0.00761647	25.3196	TRUE	9.88E-06
rs7477363	ebi-a-GCST007091	Osteoarthritis (hip) || id:ebi-a-GCST007091	prot-a-375	|| id:prot-a-375	0.00764219	25.4057	TRUE	3.56E-06
rs7688706	ebi-a-GCST007091	Osteoarthritis (hip) || id:ebi-a-GCST007091	prot-a-375	|| id:prot-a-375	0.00647217	21.4908	TRUE	7.15E-06
rs76893887	ebi-a-GCST007091	Osteoarthritis (hip) || id:ebi-a-GCST007091	prot-a-375	|| id:prot-a-375	0.00855017	28.4503	TRUE	1.08E-05
rs78985466	ebi-a-GCST007091	Osteoarthritis (hip) || id:ebi-a-GCST007091	prot-a-375	|| id:prot-a-375	0.00682002	22.6538	TRUE	5.82E-06
rs1125479	ebi-a-GCST90013881	Osteoarthritis (Firth correction) || id:ebi-a-GCST90013881	prot-a-375	|| id:prot-a-375	0.0066544	22.0999	TRUE	4.89E-06
rs117508509	ebi-a-GCST90013881	Osteoarthritis (Firth correction) || id:ebi-a-GCST90013881	prot-a-375	|| id:prot-a-375	0.00668025	22.1864	TRUE	5.44E-06
rs118010373	ebi-a-GCST90013881	Osteoarthritis (Firth correction) || id:ebi-a-GCST90013881	prot-a-375	|| id:prot-a-375	0.00635664	21.1047	TRUE	1.09E-05
rs12598901	ebi-a-GCST90013881	Osteoarthritis (Firth correction) || id:ebi-a-GCST90013881	prot-a-375	|| id:prot-a-375	0.00752324	25.0073	TRUE	1.57E-06
rs142085129	ebi-a-GCST90013881	Osteoarthritis (Firth correction) || id:ebi-a-GCST90013881	prot-a-375	|| id:prot-a-375	0.00815191	27.1142	TRUE	1.28E-05
rs144868856	ebi-a-GCST90013881	Osteoarthritis (Firth correction) || id:ebi-a-GCST90013881	prot-a-375	|| id:prot-a-375	0.00771716	25.6569	TRUE	8.68E-06
rs146963834	ebi-a-GCST90013881	Osteoarthritis (Firth correction) || id:ebi-a-GCST90013881	prot-a-375	|| id:prot-a-375	0.00748598	24.8825	TRUE	7.79E-06
rs147558379	ebi-a-GCST90013881	Osteoarthritis (Firth correction) || id:ebi-a-GCST90013881	prot-a-375	|| id:prot-a-375	0.00663213	22.0255	TRUE	2.86E-05
rs17182461	ebi-a-GCST90013881	Osteoarthritis (Firth correction) || id:ebi-a-GCST90013881	prot-a-375	|| id:prot-a-375	0.00830262	27.6196	TRUE	2.54E-06
rs1960612	ebi-a-GCST90013881	Osteoarthritis (Firth correction) || id:ebi-a-GCST90013881	prot-a-375	|| id:prot-a-375	0.00698258	23.1975	TRUE	1.20E-05
rs236381	ebi-a-GCST90013881	Osteoarthritis (Firth correction) || id:ebi-a-GCST90013881	prot-a-375	|| id:prot-a-375	0.00574777	19.0715	TRUE	1.27E-05
rs2686334	ebi-a-GCST90013881	Osteoarthritis (Firth correction) || id:ebi-a-GCST90013881	prot-a-375	|| id:prot-a-375	0.00737166	24.4997	TRUE	2.59E-06
rs35519714	ebi-a-GCST90013881	Osteoarthritis (Firth correction) || id:ebi-a-GCST90013881	prot-a-375	|| id:prot-a-375	0.00645108	21.4203	TRUE	1.15E-05
rs35545453	ebi-a-GCST90013881	Osteoarthritis (Firth correction) || id:ebi-a-GCST90013881	prot-a-375	|| id:prot-a-375	0.00755183	25.1031	TRUE	1.28E-06
rs535713258	ebi-a-GCST90013881	Osteoarthritis (Firth correction) || id:ebi-a-GCST90013881	prot-a-375	|| id:prot-a-375	0.00845026	28.115	TRUE	1.92E-06
rs7125089	ebi-a-GCST90013881	Osteoarthritis (Firth correction) || id:ebi-a-GCST90013881	prot-a-375	|| id:prot-a-375	0.00639166	21.2217	TRUE	7.00E-06
rs7214294	ebi-a-GCST90013881	Osteoarthritis (Firth correction) || id:ebi-a-GCST90013881	prot-a-375	|| id:prot-a-375	0.00757899	25.194	TRUE	1.26E-06
rs72684325	ebi-a-GCST90013881	Osteoarthritis (Firth correction) || id:ebi-a-GCST90013881	prot-a-375	|| id:prot-a-375	0.00761647	25.3196	TRUE	3.68E-06
rs7477363	ebi-a-GCST90013881	Osteoarthritis (Firth correction) || id:ebi-a-GCST90013881	prot-a-375	|| id:prot-a-375	0.00764219	25.4057	TRUE	3.76E-06
rs7688706	ebi-a-GCST90013881	Osteoarthritis (Firth correction) || id:ebi-a-GCST90013881	prot-a-375	|| id:prot-a-375	0.00647217	21.4908	TRUE	1.11E-05
rs76893887	ebi-a-GCST90013881	Osteoarthritis (Firth correction) || id:ebi-a-GCST90013881	prot-a-375	|| id:prot-a-375	0.00855017	28.4503	TRUE	7.29E-06
rs78985466	ebi-a-GCST90013881	Osteoarthritis (Firth correction) || id:ebi-a-GCST90013881	prot-a-375	|| id:prot-a-375	0.00682002	22.6538	TRUE	5.86E-06
rs1125479	ebi-a-GCST90013931	Osteoarthritis (SPA correction) || id:ebi-a-GCST90013931	prot-a-375	|| id:prot-a-375	0.0066544	22.0999	TRUE	4.89E-06
rs117508509	ebi-a-GCST90013931	Osteoarthritis (SPA correction) || id:ebi-a-GCST90013931	prot-a-375	|| id:prot-a-375	0.00668025	22.1864	TRUE	5.44E-06
rs118010373	ebi-a-GCST90013931	Osteoarthritis (SPA correction) || id:ebi-a-GCST90013931	prot-a-375	|| id:prot-a-375	0.00635664	21.1047	TRUE	1.09E-05
rs12598901	ebi-a-GCST90013931	Osteoarthritis (SPA correction) || id:ebi-a-GCST90013931	prot-a-375	|| id:prot-a-375	0.00752324	25.0073	TRUE	1.57E-06
rs142085129	ebi-a-GCST90013931	Osteoarthritis (SPA correction) || id:ebi-a-GCST90013931	prot-a-375	|| id:prot-a-375	0.00815191	27.1142	TRUE	1.28E-05
rs144868856	ebi-a-GCST90013931	Osteoarthritis (SPA correction) || id:ebi-a-GCST90013931	prot-a-375	|| id:prot-a-375	0.00771716	25.6569	TRUE	8.68E-06
rs146963834	ebi-a-GCST90013931	Osteoarthritis (SPA correction) || id:ebi-a-GCST90013931	prot-a-375	|| id:prot-a-375	0.00748598	24.8825	TRUE	7.71E-06
rs147558379	ebi-a-GCST90013931	Osteoarthritis (SPA correction) || id:ebi-a-GCST90013931	prot-a-375	|| id:prot-a-375	0.00663213	22.0255	TRUE	2.91E-05
rs17182461	ebi-a-GCST90013931	Osteoarthritis (SPA correction) || id:ebi-a-GCST90013931	prot-a-375	|| id:prot-a-375	0.00830262	27.6196	TRUE	2.54E-06
rs1960612	ebi-a-GCST90013931	Osteoarthritis (SPA correction) || id:ebi-a-GCST90013931	prot-a-375	|| id:prot-a-375	0.00698258	23.1975	TRUE	1.20E-05
rs236381	ebi-a-GCST90013931	Osteoarthritis (SPA correction) || id:ebi-a-GCST90013931	prot-a-375	|| id:prot-a-375	0.00574777	19.0715	TRUE	1.27E-05
rs2686334	ebi-a-GCST90013931	Osteoarthritis (SPA correction) || id:ebi-a-GCST90013931	prot-a-375	|| id:prot-a-375	0.00737166	24.4997	TRUE	2.59E-06
rs35519714	ebi-a-GCST90013931	Osteoarthritis (SPA correction) || id:ebi-a-GCST90013931	prot-a-375	|| id:prot-a-375	0.00645108	21.4203	TRUE	1.15E-05
rs35545453	ebi-a-GCST90013931	Osteoarthritis (SPA correction) || id:ebi-a-GCST90013931	prot-a-375	|| id:prot-a-375	0.00755183	25.1031	TRUE	1.28E-06
rs535713258	ebi-a-GCST90013931	Osteoarthritis (SPA correction) || id:ebi-a-GCST90013931	prot-a-375	|| id:prot-a-375	0.00845026	28.115	TRUE	1.92E-06
rs7125089	ebi-a-GCST90013931	Osteoarthritis (SPA correction) || id:ebi-a-GCST90013931	prot-a-375	|| id:prot-a-375	0.00639166	21.2217	TRUE	7.00E-06
rs7214294	ebi-a-GCST90013931	Osteoarthritis (SPA correction) || id:ebi-a-GCST90013931	prot-a-375	|| id:prot-a-375	0.00757899	25.194	TRUE	1.26E-06
rs72684325	ebi-a-GCST90013931	Osteoarthritis (SPA correction) || id:ebi-a-GCST90013931	prot-a-375	|| id:prot-a-375	0.00761647	25.3196	TRUE	3.68E-06
rs7477363	ebi-a-GCST90013931	Osteoarthritis (SPA correction) || id:ebi-a-GCST90013931	prot-a-375	|| id:prot-a-375	0.00764219	25.4057	TRUE	3.76E-06
rs7688706	ebi-a-GCST90013931	Osteoarthritis (SPA correction) || id:ebi-a-GCST90013931	prot-a-375	|| id:prot-a-375	0.00647217	21.4908	TRUE	1.11E-05
rs76893887	ebi-a-GCST90013931	Osteoarthritis (SPA correction) || id:ebi-a-GCST90013931	prot-a-375	|| id:prot-a-375	0.00855017	28.4503	TRUE	7.29E-06
rs78985466	ebi-a-GCST90013931	Osteoarthritis (SPA correction) || id:ebi-a-GCST90013931	prot-a-375	|| id:prot-a-375	0.00682002	22.6538	TRUE	5.86E-06
rs1125479	ebi-a-GCST90038686	Osteoarthritis || id:ebi-a-GCST90038686	prot-a-375	|| id:prot-a-375	0.0066544	22.0999	TRUE	4.77E-06
rs117508509	ebi-a-GCST90038686	Osteoarthritis || id:ebi-a-GCST90038686	prot-a-375	|| id:prot-a-375	0.00668025	22.1864	TRUE	5.67E-06
rs118010373	ebi-a-GCST90038686	Osteoarthritis || id:ebi-a-GCST90038686	prot-a-375	|| id:prot-a-375	0.00635664	21.1047	TRUE	1.04E-05
rs12598901	ebi-a-GCST90038686	Osteoarthritis || id:ebi-a-GCST90038686	prot-a-375	|| id:prot-a-375	0.00752324	25.0073	TRUE	1.50E-06
rs142085129	ebi-a-GCST90038686	Osteoarthritis || id:ebi-a-GCST90038686	prot-a-375	|| id:prot-a-375	0.00815191	27.1142	TRUE	1.50E-05
rs144868856	ebi-a-GCST90038686	Osteoarthritis || id:ebi-a-GCST90038686	prot-a-375	|| id:prot-a-375	0.00771716	25.6569	TRUE	8.39E-06
rs146963834	ebi-a-GCST90038686	Osteoarthritis || id:ebi-a-GCST90038686	prot-a-375	|| id:prot-a-375	0.00748598	24.8825	TRUE	5.41E-06
rs17182461	ebi-a-GCST90038686	Osteoarthritis || id:ebi-a-GCST90038686	prot-a-375	|| id:prot-a-375	0.00830262	27.6196	TRUE	2.98E-06
rs1960612	ebi-a-GCST90038686	Osteoarthritis || id:ebi-a-GCST90038686	prot-a-375	|| id:prot-a-375	0.00698258	23.1975	TRUE	9.61E-06
rs236381	ebi-a-GCST90038686	Osteoarthritis || id:ebi-a-GCST90038686	prot-a-375	|| id:prot-a-375	0.00574777	19.0715	TRUE	1.13E-05
rs2686334	ebi-a-GCST90038686	Osteoarthritis || id:ebi-a-GCST90038686	prot-a-375	|| id:prot-a-375	0.00737166	24.4997	TRUE	2.24E-06
rs2865369	ebi-a-GCST90038686	Osteoarthritis || id:ebi-a-GCST90038686	prot-a-375	|| id:prot-a-375	0.00630313	20.9259	TRUE	9.21E-06
rs35519714	ebi-a-GCST90038686	Osteoarthritis || id:ebi-a-GCST90038686	prot-a-375	|| id:prot-a-375	0.00645108	21.4203	TRUE	9.80E-06
rs35545453	ebi-a-GCST90038686	Osteoarthritis || id:ebi-a-GCST90038686	prot-a-375	|| id:prot-a-375	0.00755183	25.1031	TRUE	1.21E-06
rs535713258	ebi-a-GCST90038686	Osteoarthritis || id:ebi-a-GCST90038686	prot-a-375	|| id:prot-a-375	0.00845026	28.115	TRUE	1.63E-06
rs551794	ebi-a-GCST90038686	Osteoarthritis || id:ebi-a-GCST90038686	prot-a-375	|| id:prot-a-375	0.0067897	22.5523	TRUE	2.19E-06
rs7125089	ebi-a-GCST90038686	Osteoarthritis || id:ebi-a-GCST90038686	prot-a-375	|| id:prot-a-375	0.00639166	21.2217	TRUE	6.70E-06
rs7214294	ebi-a-GCST90038686	Osteoarthritis || id:ebi-a-GCST90038686	prot-a-375	|| id:prot-a-375	0.00757899	25.194	TRUE	1.29E-06
rs72684325	ebi-a-GCST90038686	Osteoarthritis || id:ebi-a-GCST90038686	prot-a-375	|| id:prot-a-375	0.00761647	25.3196	TRUE	3.03E-06
rs7477363	ebi-a-GCST90038686	Osteoarthritis || id:ebi-a-GCST90038686	prot-a-375	|| id:prot-a-375	0.00764219	25.4057	TRUE	3.36E-06
rs7688706	ebi-a-GCST90038686	Osteoarthritis || id:ebi-a-GCST90038686	prot-a-375	|| id:prot-a-375	0.00647217	21.4908	TRUE	9.42E-06
rs76893887	ebi-a-GCST90038686	Osteoarthritis || id:ebi-a-GCST90038686	prot-a-375	|| id:prot-a-375	0.00855017	28.4503	TRUE	5.24E-06
rs78985466	ebi-a-GCST90038686	Osteoarthritis || id:ebi-a-GCST90038686	prot-a-375	|| id:prot-a-375	0.00682002	22.6538	TRUE	6.53E-06
